# Supplementary material for: JMJD6 is a driver of cellular proliferation and motility and a marker of poor prognosis in breast cancer
Source: Breast Cancer Res. 2012 May 23;14(3):R85. doi: 10.1186/bcr3200 (PMC3446348; doi:10.1186/bcr3200)
Supplement: Additional file 1 — Table S1. QPCR Primers. QPCR primer sequences used in the RT-PCR. [file bcr3200-S1.XLSX]

## Sheet: Sheet1
Table 1: Clinical Microarray Datasets
BRCA Dataset	Sample Origin	Database Acc	PubMed Reference(s)	Cohort Size (# patients)	Microarray Platform	Cohort Characteristics	Survival Endpoint
EMC	Erasmus Medical Center, Rotterdam, Netherlands	GEO: GSE2034	PMID: 15721472	344	Affymetrix U133 series	LN-, untreated	DMFS
GUYT	Guys Hospital, London, UK	GEO: GSE6532	PMID: 17401012	87	Affymetrix U133 series	ER+, Tamoxifen monotherapy	DMFS
GUYT2	Guys Hospital, London, UK	GEO: GSE9195	PMID: 18498629	77	Affymetrix U133 series	ER+, Tamoxifen monotherapy	DMFS
IJB	Institute Jules Bordet, Brussels, Belgium	NA	NA	41	Affymetrix U133 series	Population based	DMFS
MAINZ	Johannes Gutenberg University, Mainz, Germany	GEO: GSE11121	PMID: 18593943	200	Affymetrix U133 series	LN-, untreated	DMFS
MSKCC	Memorial Sloan-Kettering Cancer Center, NY, USA	GEO: GSE2603	PMID: 16049480	99	Affymetrix U133 series	Population based	DMFS
OXFT	John Radcliffe Hospital, Oxford, UK	GEO: GSE6532	PMID: 17401012	109	Affymetrix U133 series	ER+, Tamoxifen monotherapy	DMFS
OXFU	John Radcliffe Hospital, Oxford, UK	GEO: GSE6532	PMID: 17401012	77	Affymetrix U133 series	LN-, untreated	DMFS
SIN	National University Hospital, Singapore	GEO: GSE4922	PMID: 17079448	100	Affymetrix U133 series	Population based	DMFS
STO	Karolinska Hospital, Stockholm, Sweden	GEO: GSE1456	PMID: 16280042	159	Affymetrix U133 series	Population based	DMFS
TBIG	Institut Gustave Roussy, Villejuif, France; Karolinska Institute, Stockholm and Uppsala University Hospital, Uppsala, Sweden; Centre Rene´ Huguenin, Saint-Cloud, France; Guy’s Hospital, London, UK; John Radcliffe Hospital, Oxford, UK	GEO: GSE7390	PMID: 17545524	198	Affymetrix U133 series	LN-, untreated	DMFS
UCSF	UC San Francisco Comprehensive Cancer Center and the California Pacific Medical Center, San Francisco, CA, USA	ArrayExpress: E-TABM-158	PMID: 17157792	130	Affymetrix U133 series	Population based	DMFS
UPP	Uppsala University Hospital, Uppsala County, Sweden	GEO: GSE3494, GSE4922, GSE6532	PMID: 16141321; 17079448; 17401012	258	Affymetrix U133 series	Population based	DMFS
YAU	U C San Francisco Comprehensive Cancer Center and the National Cancer Institute, Bari, Italy	GEO: GSE7378; GSE8193	PMID: 17407600;18631401; 17850661; 18631401	101	Affymetrix U133 series	ER+, Tamoxifen monotherapy (partial cohort)	DMFS
ZHANG	Institute of Oncology, Ljubljana, Slovenia; National Cancer Institute, Bari, Italy; Technische Universitaet Muenchen, Germany; Cleveland Clinic Foundation, Cleveland, OH, USA	GEO: GSE12093	PMID: 18821012	136	Affymetrix U133 series	ER+, Tamoxifen monotherapy	DMFS
NKI*	The Netherlands Cancer Institute, Amsterdam, The Netherlands	http://www.rii.com/publications/2002/nejm.html	PMID: 11823860	295	Agilent 2-color	Population based
*used in individual cohort analysis, but not included in the super cohort
