# Supplementary material for: JMJD6 is a driver of cellular proliferation and motility and a marker of poor prognosis in breast cancer
Source: Breast Cancer Res. 2012 May 23;14(3):R85. doi: 10.1186/bcr3200 (PMC3446348; doi:10.1186/bcr3200)
Supplement: Additional file 2 — Table S2. Microarray datasets. List of clinical microarray datasets used in the survival analysis of JMJD6 and their general information, including database source and literature references. [file bcr3200-S2.XLSX]

## Sheet: Sheet1
qPCR PRIMERS
Gene	Primer Sequence (5' to 3')
TGF-β1	TGAACCGGCCTTTCCTGCTTCTCATG
	GCGGAAGTCAATGTACAGCTGCCGC
TGF-β2	TACTACGCCAAGGAGGTTTACAAA
	TTGTTCAGGCACTCTGGCTTT
TGF-β3	CTGGATTGTGGTTCCATGCA
	TCCCCGAATGCCTCACAT
β- Actin	GTCACGCACGATTTCCCGCT
	AGACCTTCAACACCCCAGCC
