# Supplementary material for: JMJD6 is a driver of cellular proliferation and motility and a marker of poor prognosis in breast cancer
Source: Breast Cancer Res. 2012 May 23;14(3):R85. doi: 10.1186/bcr3200 (PMC3446348; doi:10.1186/bcr3200)
Supplement: Additional file 9 — Table S3. Microarray analysis. List of genes that were differentially expressed by microarray analysis of MCF-7 J1-OE clones and JMJD6 siRNA knockdown cells. [file bcr3200-S9.XLSX]

## Sheet: Common Genes in List 1 and 2
Probe Set ID	Gene Symbol	Fold change([C2] vs [MOCK])	Fold change([C3] vs [MOCK])	Fold change([C7] vs [MOCK])	Fold change([siRNA A-MB231] vs [Scrambled siRNA 1-MB231])	Fold change([siRNA A-MCF7] vs [Scrambled siRNA 1-MCF7])	Fold change([siRNA C-MB231] vs [Scrambled siRNA 2-MB231])	Fold change([siRNA C-MCF7] vs [Scrambled siRNA 2-MCF7])	Gene Title
1552344_s_at	CNOT7	3.00933	2.62703	2.41498	1.19185	1.18819	2.39234	1.68454	CCR4-NOT transcription complex, subunit 7
1552360_a_at	TIRAP	1.8898	1.57617	1.56002	1.05531	1.28855	1.51974	1.74417	toll-interleukin 1 receptor (TIR) domain containing adaptor protein
1552651_a_at	RFFL	1.29928	1.43149	1.52565	1.12916	1.0828	1.4031	3.7597	ring finger and FYVE-like domain containing 1
1552691_at	ARL11	2.29007	2.87353	2.14361	9.28945	1.09348	1.40277	1.10258	ADP-ribosylation factor-like 11
1552797_s_at	PROM2	1.87814	2.12555	1.64169	1.53599	1.58135	1.14425	1.45691	prominin 2
1552863_a_at	CACNG6	1.73381	1.93065	1.98624	1.13269	1.95164	1.11901	1.15205	calcium channel, voltage-dependent, gamma subunit 6
1552865_a_at	IFLTD1	1.70216	1.67324	1.8021	3.85693	1.03502	1.40412	5.2092	intermediate filament tail domain containing 1
1552914_a_at	CD276	1.48355	1.58081	1.59735	3.1592	1.15525	1.47029	1.03759	CD276 molecule
1552931_a_at	PDE8A	2.8286	3.01592	2.67689	1.03683	1.02474	2.048	1.56983	phosphodiesterase 8A
1552980_at	HAS3	1.50086	1.47134	1.37147	1.70445	1.25452	1.12175	1.20078	hyaluronan synthase 3
1553227_s_at	BRWD1	2.01474	2.01431	2.32547	1.17476	1.02139	1.20144	1.67603	bromodomain and WD repeat domain containing 1
1553269_at	ZNF718	1.68083	1.56568	1.4864	1.26498	2.47032	1.18231	1.13337	zinc finger protein 718
1553535_a_at	RANGAP1	1.4545	1.63988	1.48268	1.1481	1.13632	1.57978	1.02323	Ran GTPase activating protein 1
1553640_at	XKR6	1.3369	1.53118	1.32741	2.27957	1.86131	3.00476	4.68119	XK, Kell blood group complex subunit-related family, member 6
1553749_at	FAM76B	2.77606	2.01433	2.50821	1.09084	1.08646	4.16147	1.02337	family with sequence similarity 76, member B
1553890_s_at	NTN5	1.62434	1.83499	1.41582	1.19603	2.84366	2.64339	9.14654	netrin 5
1553943_at	NS3BP	1.45558	1.50252	1.57661	1.06963	1.41102	1.84659	1.02581	NS3BP
1553997_a_at	ASPHD1	1.10526	1.05785	1.93203	1.36019	1.57532	1.39844	1.15075	aspartate beta-hydroxylase domain containing 1
1554008_at	OSMR	2.0987	2.13085	1.4035	1.27126	1.23737	1.45802	3.49521	oncostatin M receptor
1554020_at	BICD1	1.27349	1.01798	1.98275	1.27448	1.5944	1.39128	1.49661	bicaudal D homolog 1 (Drosophila)
1554037_a_at	ZBTB24	1.83787	2.00679	2.4808	1.02603	1.18268	2.86658	1.44988	zinc finger and BTB domain containing 24
1554067_at	C12orf66	6.52604	6.77115	7.032	1.60147	1.74969	1.34288	1.40195	chromosome 12 open reading frame 66
1554079_at	GALNTL4	1.52819	1.54295	1.44334	1.14672	1.32134	1.37346	1.53702	UDP-N-acetyl-alpha-D-galactosamine:polypeptide N-acetylgalactosaminyltransferase-like 4
1554080_at	RQCD1	1.80546	1.76017	1.49569	1.21021	1.03681	1.53417	1.51698	RCD1 required for cell differentiation1 homolog (S. pombe)
1554086_at	TUBGCP3	2.661	2.39178	1.9189	1.36942	1.52223	1.07805	2.6586	tubulin, gamma complex associated protein 3
1554095_at	RBM33	1.89233	1.82035	2.44045	1.04416	1.05271	1.90309	1.12896	RNA binding motif protein 33
1554155_at	MCPH1	3.27428	2.77986	2.41709	1.24186	1.363	2.80842	2.29096	microcephalin 1
1554172_a_at	ZMYM3	1.42658	1.60781	1.88908	2.00886	1.00925	1.40671	1.03233	zinc finger, MYM-type 3
1554178_a_at	FAM126B	2.09244	1.9711	1.79558	1.35735	1.21748	1.57879	1.23099	family with sequence similarity 126, member B
1554208_at	MEI1	1.69148	1.87934	1.67276	1.06832	1.27189	1.04991	13.7096	meiosis inhibitor 1
1554249_a_at	ZNF638	1.66095	1.67366	1.241	1.04405	1.08885	2.69571	1.0805	zinc finger protein 638
1554251_at	HP1BP3	1.94704	1.81212	1.77412	1.13177	1.05563	2.0617	1.98719	heterochromatin protein 1, binding protein 3
1554417_s_at	APH1A	1.41118	1.50099	1.81793	1.12011	2.08111	1.28793	1.04763	anterior pharynx defective 1 homolog A (C. elegans)
1554549_a_at	WDR20	1.74564	1.67425	1.55516	1.39899	1.14056	1.63818	1.19785	WD repeat domain 20
1554628_at	ZNF57	1.92684	2.00061	2.3463	1.0349	1.09383	1.26779	1.64681	zinc finger protein 57
1554678_s_at	HNRPDL	2.0747	1.87808	2.20927	1.21931	1.01138	2.90239	2.42991	heterogeneous nuclear ribonucleoprotein D-like
1554789_a_at	PDE8B	1.72804	1.77881	1.81601	1.24614	1.39924	2.70336	2.03684	phosphodiesterase 8B
1554794_a_at	UBE3C	1.67717	1.48392	1.59764	1.00948	1.09244	2.18531	1.36556	ubiquitin protein ligase E3C
1555009_a_at	SYNJ2	1.52236	1.52586	1.44626	1.12603	1.12049	2.10522	1.14284	synaptojanin 2
1555037_a_at	IDH1	2.2734	2.17485	1.79202	1.49237	1.12579	2.42595	1.80646	isocitrate dehydrogenase 1 (NADP+), soluble
1555326_a_at	ADAM9	1.66376	1.77759	1.94328	1.36058	1.05719	1.85316	1.34304	ADAM metallopeptidase domain 9 (meltrin gamma)
1555399_a_at	DUSP16	1.62296	1.49387	1.56308	1.01172	1.1498	1.96115	1.24485	dual specificity phosphatase 16
1555427_s_at	SYNCRIP	1.6602	1.87641	1.88073	1.62911	1.63299	1.43253	1.25642	synaptotagmin binding, cytoplasmic RNA interacting protein
1555501_s_at	RSRC1	2.05827	1.7457	2.56447	1.16894	1.31012	1.33082	1.68797	arginine/serine-rich coiled-coil 1
1555614_at	SUGT1P	2.39405	2.28338	3.3937	1.95282	1.7505	1.4291	2.16776	suppressor of G2 allele of SKP1 pseudogene (S. cerevisiae)
1555705_a_at	CMTM3	1.90079	1.79983	2.06056	1.1755	1.51526	1.05771	3.43164	CKLF-like MARVEL transmembrane domain containing 3
1555733_s_at	AP1S3	3.54968	3.32868	2.21933	1.59203	1.08152	1.24399	1.20514	adaptor-related protein complex 1, sigma 3 subunit
1555870_at	RNF207	2.49669	2.60233	2.10743	1.3299	2.38655	1.11748	2.51424	ring finger protein 207
1555907_at	hCG_2014417	1.30621	1.35136	1.70225	1.01447	1.08207	2.34143	1.66167	hypothetical LOC100130776
1555979_at	FLJ39609	1.26233	1.19699	2.21698	1.0106	1.10193	1.10849	11.9306	Similar to hCG1995469
1556051_a_at	BICD1	1.79197	1.87857	1.19554	1.29999	2.0744	1.05601	1.67288	bicaudal D homolog 1 (Drosophila)
1556283_s_at	FGFR1OP2	1.49971	1.80154	1.05106	1.26202	1.14562	2.07174	1.3687	FGFR1 oncogene partner 2
1556321_a_at		2.08288	2.08842	2.54974	1.4639	1.40026	2.31214	1.05732
1556340_at	MAPK12	1.45244	1.63341	1.68487	1.43159	1.41877	1.10899	2.21927	mitogen-activated protein kinase 12
1556422_at		1.32853	1.5518	1.49955	1.3849	1.06834	1.12569	2.70675
1556429_a_at	WDR67	1.56998	1.28407	1.01107	1.37291	1.91697	6.14916	21.6225	WD repeat domain 67
1556678_a_at		1.82037	1.58957	1.47528	2.46663	2.01656	2.51928	1.27182
1556684_at	RPPH1	1.66957	1.68201	1.43738	1.35686	1.20163	5.6659	1.33966	ribonuclease P RNA component H1
1556911_at		1.77291	1.46055	1.13253	1.56552	1.27173	3.32912	1.68427
1557121_s_at		1.33615	1.42111	1.80352	1.01743	1.15636	2.47928	1.07075
1557146_a_at	LOC146336	6.48947	8.50295	5.49433	1.08229	5.87219	1.51491	15.6782	hypothetical LOC146336
1557411_s_at	SLC25A43	4.42821	4.17169	2.63901	1.23088	1.10294	1.49001	1.51129	solute carrier family 25, member 43
1557415_s_at	LETM2	2.36583	2.17302	1.91572	1.28045	1.1434	2.64604	1.3358	leucine zipper-EF-hand containing transmembrane protein 2
1557522_x_at		1.76125	1.71869	1.51993	1.29077	1.14815	1.5059	3.43062
1557616_at	ZNF496	1.79884	1.92164	2.01887	1.38765	1.08399	2.10702	2.71951	zinc finger protein 496
1557630_s_at		1.66724	1.68326	1.5141	1.15874	1.11173	2.06886	1.09374
1557684_at	ZNF286A	1.34409	1.40303	1.87533	1.00995	1.26975	1.56793	1.46875	zinc finger protein 286A
1557689_at		1.41295	1.39183	1.64244	1.04064	2.15819	1.10373	3.36225
1557938_s_at	PTRF	1.83035	1.98204	2.1361	1.18077	1.24588	2.51358	1.25384	polymerase I and transcript release factor
1557948_at	PHLDB3	1.357	1.35436	1.71764	1.54689	1.19546	1.74505	1.65174	pleckstrin homology-like domain, family B, member 3
1558014_s_at	FAR1	2.98256	2.2741	2.65427	1.64732	1.39321	1.2152	1.39709	fatty acyl CoA reductase 1
1558102_at		1.92764	1.92739	1.59162	1.00321	1.17377	2.93351	2.22677
1558103_a_at		2.52654	2.65935	2.74318	1.10979	1.29483	2.24406	1.79241
1558115_at	RECK	1.74393	1.58718	1.54949	1.99856	1.8103	2.22298	2.13834	reversion-inducing-cysteine-rich protein with kazal motifs
1558116_x_at	RECK	2.61405	2.27591	2.11588	1.65037	3.47227	5.40814	2.49756	reversion-inducing-cysteine-rich protein with kazal motifs
1558143_a_at	BCL2L11	2.14861	1.66784	1.26819	1.16037	1.34626	2.11101	1.37727	BCL2-like 11 (apoptosis facilitator)
1558195_at	LOC283404	2.57944	3.23746	2.30213	1.15346	1.66691	1.71279	3.11216	hypothetical LOC283404
1558236_at		1.58804	1.80075	1.68967	1.20226	1.18323	2.40911	1.2158
1558254_s_at	SRPK2	2.86433	2.89575	2.34129	1.68189	1.26838	2.23451	1.42639	SFRS protein kinase 2
1558281_a_at	TMEM184A	1.91604	1.80461	1.54375	2.25547	1.24492	1.90402	1.08297	transmembrane protein 184A
1558345_a_at	LOC439911	2.11382	2.11502	1.94064	1.50764	1.71026	1.80526	1.16989	hypothetical gene supported by NM_194304
1558412_at	LOC113230	1.94414	1.8342	1.69639	1.34395	1.55274	1.92995	1.19788	hypothetical protein LOC113230
1558733_at	ZBTB38	1.46684	1.41701	1.5343	1.00954	1.34977	2.15395	1.1232	zinc finger and BTB domain containing 38
1558801_at		2.23175	2.2774	3.03415	1.34121	1.1725	2.78798	2.7076
1559007_s_at		1.46327	1.60414	1.45768	1.69979	1.26949	1.0618	3.10893
1559064_at	NUP153	1.81045	1.82259	1.5767	1.61594	1.13764	1.58021	1.50397	nucleoporin 153kDa
1559258_a_at	CXorf61	25.8408	7.63812	27.5253	1.17242	1.30642	1.70821	1.44905	chromosome X open reading frame 61
1559261_a_at	PKD1L2	1.38541	1.20656	1.61907	1.11088	2.00445	3.55107	1.24434	polycystic kidney disease 1-like 2
1559313_at		1.42635	1.38887	1.69556	4.93571	1.18607	2.87194	2.27722
1559343_at	SNRPN	1.92227	2.0746	1.44899	1.34789	1.16203	2.49966	1.32932	small nuclear ribonucleoprotein polypeptide N
1559681_a_at	TRIM16L	2.37716	2.18255	2.97215	1.0951	1.02211	1.65709	1.05005	tripartite motif-containing 16-like
1559957_a_at	LOC642852	2.39412	2.28869	1.92265	1.62888	1.56178	1.42817	1.9461	hypothetical LOC642852
1560035_at	C2orf85	1.47921	1.47086	1.54481	1.38992	1.61054	1.80758	1.36432	chromosome 2 open reading frame 85
1560250_s_at	LOC284242	1.57189	1.79412	1.81089	1.53469	1.25504	2.26091	1.86577	hypothetical protein LOC284242
1560260_at	LOC285593	7.43659	7.83558	5.81203	1.24373	1.13559	2.85927	7.72606	hypothetical LOC285593
1560599_a_at	CCDC123	1.45373	1.5549	1.33902	1.29609	1.09861	1.63444	1.58797	coiled-coil domain containing 123
1560738_at		2.74079	2.59513	1.45973	1.3792	1.03483	5.71409	1.69354
1560739_a_at		1.85403	1.68081	1.04879	1.24193	1.06208	3.97824	1.21133
1560868_s_at		1.58596	1.41485	1.49162	1.419	1.11254	1.41311	2.52289
1560916_a_at	DPY19L1	1.51069	1.53353	1.14326	1.0145	1.19082	1.34236	1.73909	dpy-19-like 1 (C. elegans)
1561048_at	RARS2	1.52164	1.85963	1.90265	1.53027	1.15283	1.47415	1.76015	arginyl-tRNA synthetase 2, mitochondrial
1561418_at		1.77156	1.54477	1.56086	1.8401	1.5864	1.41551	1.48583
1562259_at	TEX9	1.479	1.54788	1.56541	1.14054	1.41352	1.15078	2.06882	testis expressed 9
1562408_at		1.73688	1.52083	1.8252	1.23363	1.71802	1.14585	1.71749
1562442_a_at	SSBP1	1.54414	1.59076	1.44412	1.13445	1.40715	2.41229	1.43663	single-stranded DNA binding protein 1
1563105_at		1.53313	1.63181	1.79861	1.3992	1.22206	1.70195	1.82897
1563318_s_at	MAGIX	1.78141	1.84658	1.46134	1.2677	1.72863	1.37158	1.27172	MAGI family member, X-linked
1563549_a_at	ANO8	1.19	1.31097	1.53981	1.59901	1.50736	1.05981	1.26185	anoctamin 8
1563821_at	LOC170425	1.39846	1.5179	2.36567	2.07791	1.13817	2.0058	1.09709	hypothetical protein LOC170425
1564063_a_at	ATP11B	1.33796	1.4699	2.10052	1.09889	1.03974	2.48349	1.09077	ATPase, class VI, type 11B
1564573_at	LOC402778	1.73348	1.74196	1.14532	1.89696	1.28741	1.94207	2.6177	similar to RIKEN cDNA 6330512M04 gene (mouse)
1564637_a_at	FAM98B	3.24891	3.08929	3.83016	1.18776	1.32892	1.53486	1.76996	family with sequence similarity 98, member B
1565162_s_at	MGST1	2.36556	2.23996	1.986	1.35683	1.03517	2.1231	1.25372	microsomal glutathione S-transferase 1
1565821_at		1.40053	1.62483	1.13982	1.13242	1.21586	1.31567	1.8291
1565894_at		1.29563	1.25935	1.66412	1.11958	1.51469	3.08723	2.95863
1566144_at		1.76203	1.76357	1.98989	1.36363	1.05999	1.19617	1.94523
1566454_at		1.2821	1.40751	1.57489	1.02449	2.18421	1.26239	10.7385
1566671_a_at	PDXK	1.84716	1.99025	1.8443	2.15304	1.70399	2.35652	3.5521	pyridoxal (pyridoxine, vitamin B6) kinase
1568609_s_at	FAM91A2 /// FLJ39739 /// LOC100286793 /// LOC728855 /// LOC728875	6.77769	3.76285	6.38041	1.04138	1.40429	1.42008	1.68061	family with sequence similarity 91, member A2 /// hypothetical FLJ39739 /// hypothetical LOC100286793 /// hypothetical LOC728855 /// hypothetical LOC728875
1568611_at		1.41732	1.8736	1.46249	2.04563	1.38854	2.33561	2.17961
1568733_at	C10orf76	1.46196	1.64725	1.45811	1.35713	1.13267	2.13742	1.14088	chromosome 10 open reading frame 76
1568853_at		1.73283	1.51057	2.02332	1.14054	1.16435	1.78543	1.56917
1569129_s_at	C3orf38	2.31698	2.41609	2.73885	1.42667	1.33155	2.70845	1.76523	chromosome 3 open reading frame 38
1569183_a_at	CHM	1.31775	1.32914	1.70119	1.01163	1.14254	6.38238	1.48412	choroideremia (Rab escort protein 1)
1569190_at	SCLT1	2.6201	2.37373	2.30363	1.00481	1.0277	2.17738	1.62125	sodium channel and clathrin linker 1
1569342_at	GLI3	2.06207	1.67131	1.43198	1.72108	1.37808	1.36015	1.02417	GLI family zinc finger 3
1569385_s_at	TET2	1.73368	1.84662	1.21938	1.43001	1.0656	3.40167	3.86977	tet oncogene family member 2
1569723_a_at	SPIRE2	1.15917	1.2381	1.95478	1.37092	1.6929	2.5139	1.3659	spire homolog 2 (Drosophila)
1569765_at		1.75691	1.72593	1.70197	1.37443	1.41402	1.3122	2.52086
1570238_at	ZNF527	1.2897	1.57202	1.46611	1.12127	1.15005	2.30752	2.60982	zinc finger protein 527
1570523_s_at	ATG10	2.07722	2.24635	1.74671	1.0668	1.63562	2.40688	1.87859	ATG10 autophagy related 10 homolog (S. cerevisiae)
1570623_at		1.69282	1.49098	1.31326	3.48473	2.45365	1.48113	1.33055
160020_at	MMP14	1.46066	1.64202	1.56275	1.26632	1.32014	1.19832	1.50008	matrix metallopeptidase 14 (membrane-inserted)
200041_s_at	BAT1	1.36431	1.30012	1.51016	1.17915	1.06261	1.86757	1.40773	HLA-B associated transcript 1
200044_at	SFRS9	1.58073	1.53716	1.51487	1.32392	1.17826	1.55185	1.55303	splicing factor, arginine/serine-rich 9
200597_at	EIF3A	2.23389	2.3271	2.64853	1.32268	1.06539	1.50944	1.48558	eukaryotic translation initiation factor 3, subunit A
200604_s_at	PRKAR1A	1.66731	1.91506	1.77077	1.6046	1.23747	1.82926	1.16748	protein kinase, cAMP-dependent, regulatory, type I, alpha (tissue specific extinguisher 1)
200659_s_at	PHB	2.57457	2.72734	2.41672	1.43414	1.52261	1.1496	1.35099	prohibitin
200670_at	XBP1	1.50179	1.48158	1.53725	1.20184	1.1121	1.51243	1.26189	X-box binding protein 1
200710_at	ACADVL	1.23049	1.18124	1.66242	1.14122	1.41531	1.59904	1.28738	acyl-Coenzyme A dehydrogenase, very long chain
200758_s_at	NFE2L1	1.28343	1.37121	1.68677	1.06215	1.13355	1.88457	1.43257	nuclear factor (erythroid-derived 2)-like 1
200770_s_at	LAMC1	1.66959	1.87929	1.7731	1.12514	1.25002	1.52436	1.13664	laminin, gamma 1 (formerly LAMB2)
200784_s_at	LOC100134190 /// LRP1	1.6283	1.63907	1.64769	2.03064	1.21899	3.64766	1.41198	similar to low density lipoprotein-related protein 1 (alpha-2-macroglobulin receptor) /// low density lipoprotein-related protein 1 (alpha-2-macroglobulin receptor)
200790_at	ODC1	1.70129	1.56237	1.43848	1.70314	1.07878	4.97593	4.16704	ornithine decarboxylase 1
200791_s_at	IQGAP1	1.90025	1.95443	2.10826	1.02436	1.06911	1.53663	1.26878	IQ motif containing GTPase activating protein 1
200799_at	HSPA1A	1.38797	1.26789	1.54855	1.28127	1.00069	2.37323	1.25981	heat shock 70kDa protein 1A
200821_at	LAMP2	2.13227	2.00856	1.92605	1.87791	1.68563	2.02804	1.76222	lysosomal-associated membrane protein 2
200831_s_at	SCD	2.40339	2.3396	2.10948	1.11542	1.04027	2.04095	1.7345	stearoyl-CoA desaturase (delta-9-desaturase)
200832_s_at	SCD	1.62113	1.65099	1.45915	1.04866	1.15462	1.85621	1.33563	stearoyl-CoA desaturase (delta-9-desaturase)
200838_at	CTSB	1.88569	1.96755	1.52571	1.3169	1.34478	1.74538	1.80356	cathepsin B
200839_s_at	CTSB	1.87178	1.93872	1.46325	1.29501	1.4191	1.64649	1.46531	cathepsin B
200862_at	DHCR24	2.55131	2.96507	1.94689	1.42053	1.57129	1.11503	1.41459	24-dehydrocholesterol reductase
200878_at	EPAS1	6.87862	6.98307	2.08266	1.14874	2.00885	2.33112	3.34459	endothelial PAS domain protein 1
200903_s_at	AHCY	1.50839	1.49328	1.82415	1.08528	1.08352	1.66951	1.0672	S-adenosylhomocysteine hydrolase
200914_x_at	KTN1	1.61605	1.51828	1.30647	1.06086	1.54683	1.04846	1.06774	kinectin 1 (kinesin receptor)
200934_at	DEK	1.44107	1.34662	1.55204	1.04593	1.12377	1.14621	1.61832	DEK oncogene
200941_at	HSBP1	1.65256	1.62807	1.90984	1.00323	1.20312	1.7157	1.64093	heat shock factor binding protein 1
200972_at	TSPAN3	2.47908	2.56155	3.84886	1.04241	1.00239	1.50531	1.00814	tetraspanin 3
200973_s_at	TSPAN3	4.05759	4.58878	7.24719	1.02047	1.08107	1.50709	1.05965	tetraspanin 3
201001_s_at	TMEM189-UBE2V1 /// UBE2V1	1.80745	1.93151	1.52455	1.11851	1.05339	1.55637	1.23158	TMEM189-UBE2V1 readthrough transcript /// ubiquitin-conjugating enzyme E2 variant 1
201034_at	ADD3	3.45678	5.01712	3.24919	1.27115	1.78921	1.43376	1.3949	adducin 3 (gamma)
201064_s_at	PABPC4	1.65053	1.57462	1.51003	1.30881	1.16488	1.51279	1.17258	poly(A) binding protein, cytoplasmic 4 (inducible form)
201080_at	PIP4K2B	1.4569	1.36514	1.52537	1.54812	1.33731	1.2412	1.17834	phosphatidylinositol-5-phosphate 4-kinase, type II, beta
201091_s_at	CBX3	1.55586	1.39971	2.34149	1.11842	1.18189	1.56122	1.12269	chromobox homolog 3 (HP1 gamma homolog, Drosophila)
201107_s_at	THBS1	2.40938	2.41677	3.94386	1.81143	1.20109	12.2465	1.49484	thrombospondin 1
201108_s_at	THBS1	1.18766	1.3186	4.18767	1.68352	1.19283	1.90384	1.36893	thrombospondin 1
201109_s_at	THBS1	1.44016	1.39068	2.6696	1.48808	1.56612	2.46825	1.50692	thrombospondin 1
201110_s_at	THBS1	4.67446	4.51561	1.94629	1.36778	1.58268	2.15608	1.71857	thrombospondin 1
201116_s_at	CPE	1.63279	2.68976	2.63878	2.09977	1.25665	2.06455	1.21022	carboxypeptidase E
201117_s_at	CPE	1.56169	1.0533	1.00258	2.63419	1.01737	2.06584	1.05476	carboxypeptidase E
201124_at	ITGB5	3.83632	3.66691	5.49012	1.16413	1.68452	1.537	1.28812	integrin, beta 5
201126_s_at	MGAT1	1.46426	1.6127	1.35478	1.08201	1.03168	1.59739	1.04143	mannosyl (alpha-1,3-)-glycoprotein beta-1,2-N-acetylglucosaminyltransferase
201132_at	HNRNPH2	2.82676	2.71578	2.7223	1.02865	1.10411	2.57123	2.03491	heterogeneous nuclear ribonucleoprotein H2 (H')
201148_s_at	TIMP3	2.32641	1.77719	2.01398	1.35483	4.31698	1.35646	5.22246	TIMP metallopeptidase inhibitor 3
201151_s_at	MBNL1	3.24878	2.83699	3.84125	1.25235	1.94618	1.23729	1.50547	muscleblind-like (Drosophila)
201153_s_at	MBNL1	2.45501	2.49066	3.10022	1.49174	1.94736	1.14959	1.49258	muscleblind-like (Drosophila)
201158_at	NMT1	1.60252	1.61194	1.98399	1.20084	1.07137	1.62802	2.06375	N-myristoyltransferase 1
201159_s_at	NMT1	1.46236	1.70288	2.11323	1.1362	1.13921	1.80413	1.66382	N-myristoyltransferase 1
201170_s_at	BHLHE40	2.08299	2.41428	5.57709	1.54088	1.32692	1.20046	1.20958	basic helix-loop-helix family, member e40
201185_at	HTRA1	3.1608	3.00506	2.28963	1.34977	1.68467	1.51004	1.13174	HtrA serine peptidase 1
201193_at	IDH1	2.0551	1.99072	1.69816	1.44312	1.11714	2.16877	2.15253	isocitrate dehydrogenase 1 (NADP+), soluble
201207_at	TNFAIP1	1.63502	1.65952	1.67507	2.04553	2.4991	1.05145	1.00067	tumor necrosis factor, alpha-induced protein 1 (endothelial)
201218_at	CTBP2	2.29757	2.39251	2.38955	1.19079	1.25403	1.65137	1.18366	C-terminal binding protein 2
201291_s_at	TOP2A	2.11529	1.96563	1.43582	1.02495	1.02941	1.71411	1.11458	topoisomerase (DNA) II alpha 170kDa
201292_at	TOP2A	1.52149	1.46335	1.22775	1.01824	1.15257	1.65542	1.28023	topoisomerase (DNA) II alpha 170kDa
201304_at	NDUFA5	5.37795	5.27758	5.4944	1.88767	1.59906	2.78417	1.97603	NADH dehydrogenase (ubiquinone) 1 alpha subcomplex, 5, 13kDa
201310_s_at	C5orf13	3.84424	4.08834	5.85562	1.96605	1.36074	1.09445	1.85199	chromosome 5 open reading frame 13
201319_at	MYL12A	1.4827	1.49923	1.54456	1.33042	1.17148	2.42815	1.58611	myosin, light chain 12A, regulatory, non-sarcomeric
201330_at	RARS	1.45531	1.52418	1.32272	1.35611	1.11131	1.82553	1.12637	arginyl-tRNA synthetase
201346_at	ADIPOR2	3.9068	4.08875	3.34598	1.72919	2.11344	1.29429	1.17083	adiponectin receptor 2
201348_at	GPX3	5.74814	6.20051	7.1183	1.21919	1.52773	2.0174	1.37255	glutathione peroxidase 3 (plasma)
201362_at	IVNS1ABP	1.54113	1.50794	2.10949	1.14791	1.5168	1.46899	1.92777	influenza virus NS1A binding protein
201363_s_at	IVNS1ABP	1.40645	1.45154	2.00478	1.28701	1.29737	1.41901	1.92738	influenza virus NS1A binding protein
201367_s_at	ZFP36L2	3.61183	4.07874	2.04161	1.70819	1.11286	1.0868	1.7068	zinc finger protein 36, C3H type-like 2
201368_at	ZFP36L2	2.54037	2.63571	1.13999	1.72123	1.00353	1.02405	1.28603	zinc finger protein 36, C3H type-like 2
201369_s_at	ZFP36L2	4.85453	4.65439	1.72496	1.48629	1.15599	1.02024	1.71747	zinc finger protein 36, C3H type-like 2
201418_s_at	SOX4	1.24849	1.26744	1.67775	1.73026	1.88207	1.05682	1.00353	SRY (sex determining region Y)-box 4
201422_at	IFI30	3.06675	3.15424	2.52638	1.01738	1.13124	2.93797	2.65975	interferon, gamma-inducible protein 30
201426_s_at	VIM	2.70416	2.68342	1.90947	1.01286	1.72693	1.03553	1.03711	vimentin
201437_s_at	EIF4E	4.82836	4.43021	4.93879	1.14643	1.02636	1.6133	1.38803	eukaryotic translation initiation factor 4E
201462_at	SCRN1	1.40237	1.53012	1.23785	1.45365	1.755	1.10806	1.04287	secernin 1
201489_at	PPIF	1.69739	1.70216	1.13272	1.21479	1.29307	1.7633	1.30165	peptidylprolyl isomerase F
201490_s_at	PPIF	2.16462	2.17461	1.39964	1.24062	1.63868	1.83294	1.31911	peptidylprolyl isomerase F
201506_at	TGFBI	2.24541	2.49923	2.55003	1.12329	2.95897	1.27023	4.15298	transforming growth factor, beta-induced, 68kDa
201514_s_at	G3BP1	1.77888	2.00569	1.61984	1.24805	1.17381	1.5318	1.03759	GTPase activating protein (SH3 domain) binding protein 1
201521_s_at	NCBP2	1.57443	1.63479	1.48115	1.10569	1.0639	1.10588	1.71214	nuclear cap binding protein subunit 2, 20kDa
201529_s_at	RPA1	1.23516	1.42181	1.5673	1.32629	1.5645	1.15563	1.37457	replication protein A1, 70kDa
201535_at	UBL3	1.84933	1.76798	2.47903	1.27864	1.05192	1.07541	1.5122	ubiquitin-like 3
201566_x_at	ID2	2.62346	2.58022	1.05076	1.15399	1.37643	3.23186	1.79313	inhibitor of DNA binding 2, dominant negative helix-loop-helix protein
201578_at	PODXL	1.53692	1.23586	2.25789	1.52615	1.21144	1.26107	1.11437	podocalyxin-like
201649_at	UBE2L6	1.76274	1.99949	6.41422	1.05796	1.25206	1.11535	1.82502	ubiquitin-conjugating enzyme E2L 6
201670_s_at	MARCKS	28.957	49.2003	59.9203	1.07184	1.15326	1.09473	1.61472	myristoylated alanine-rich protein kinase C substrate
201679_at	SRRT	1.34616	1.41062	1.8528	1.04925	1.15309	1.41186	1.99308	serrate RNA effector molecule homolog (Arabidopsis)
201690_s_at	TPD52	1.78829	1.86118	1.86923	1.30015	1.39508	1.60135	1.32568	tumor protein D52
201701_s_at	PGRMC2	2.21914	2.23002	2.22914	1.72084	1.26863	1.02863	1.08429	progesterone receptor membrane component 2
201704_at	ENTPD6	1.36229	1.43414	1.50247	1.00867	1.05655	1.7155	1.47099	ectonucleoside triphosphate diphosphohydrolase 6 (putative function)
201715_s_at	ACIN1	1.31732	1.37652	1.52043	1.2759	1.0925	1.51591	1.17126	apoptotic chromatin condensation inducer 1
201727_s_at	ELAVL1	1.68857	1.78854	1.73776	1.19054	1.2944	1.57197	1.44063	ELAV (embryonic lethal, abnormal vision, Drosophila)-like 1 (Hu antigen R)
201729_s_at	KIAA0100	1.7085	1.84692	1.80861	1.2022	1.41978	2.06226	1.94081	KIAA0100
201739_at	SGK1	2.62074	2.47623	1.80103	1.04471	3.50226	1.02981	2.24533	serum/glucocorticoid regulated kinase 1
201743_at	CD14	1.3611	1.52601	1.31408	4.46852	2.87589	1.05614	2.69366	CD14 molecule
201753_s_at	ADD3	3.1402	3.90679	3.02377	1.25393	1.65279	1.38925	1.57735	adducin 3 (gamma)
201776_s_at	KIAA0494	1.69042	1.65705	1.64411	1.42915	2.14717	1.4324	1.2559	KIAA0494
201818_at	LPCAT1	2.25316	2.26339	1.76823	1.58964	1.09415	1.48477	1.04113	lysophosphatidylcholine acyltransferase 1
201825_s_at	SCCPDH	1.82756	1.86478	2.75426	1.37922	1.23309	2.76245	1.2685	saccharopine dehydrogenase (putative)
201828_x_at	FAM127A	1.23804	1.21831	1.53119	1.20257	1.0185	1.6492	1.30171	family with sequence similarity 127, member A
201855_s_at	ATMIN	1.75267	1.6735	1.77366	1.00733	1.34507	2.05719	1.35786	ATM interactor
201865_x_at	NR3C1	3.83038	4.23256	2.45088	1.00288	1.24802	1.07405	1.61358	nuclear receptor subfamily 3, group C, member 1 (glucocorticoid receptor)
201885_s_at	CYB5R3	1.28117	1.28099	1.54383	1.20448	1.0073	2.10755	1.30856	cytochrome b5 reductase 3
201905_s_at	CTDSPL	2.03317	2.08461	1.48932	1.38202	1.37072	1.17131	2.01606	CTD (carboxy-terminal domain, RNA polymerase II, polypeptide A) small phosphatase-like
201906_s_at	CTDSPL	2.51724	2.51037	2.00173	2.08942	2.10881	1.17175	2.72703	CTD (carboxy-terminal domain, RNA polymerase II, polypeptide A) small phosphatase-like
201914_s_at	SEC63	1.30903	1.37941	1.74758	1.47374	1.62566	2.01748	2.34978	SEC63 homolog (S. cerevisiae)
201932_at	LRRC41	1.16851	1.19993	1.56414	1.03252	1.24005	1.52478	1.31156	leucine rich repeat containing 41
201951_at	ALCAM	3.13749	2.6319	1.18845	1.53761	1.70977	3.05009	1.85843	activated leukocyte cell adhesion molecule
201952_at	ALCAM	4.34025	3.59849	1.58022	1.52858	1.51463	3.03624	1.60788	activated leukocyte cell adhesion molecule
201969_at	NASP	1.65231	1.90337	1.99727	1.0874	1.11489	1.61379	1.32431	nuclear autoantigenic sperm protein (histone-binding)
202017_at	EPHX1	1.23526	1.29579	1.82093	1.74788	1.27674	2.20375	1.56599	epoxide hydrolase 1, microsomal (xenobiotic)
202022_at	ALDOC	1.59418	1.70791	2.73594	1.42488	1.20235	2.22447	1.92368	aldolase C, fructose-bisphosphate
202039_at	MYO18A /// TIAF1	1.47109	1.42256	1.61807	1.46732	1.31761	1.5487	1.1459	myosin XVIIIA /// TGFB1-induced anti-apoptotic factor 1
202070_s_at	IDH3A	1.37821	1.55204	1.56514	1.29543	1.3566	1.75688	1.55808	isocitrate dehydrogenase 3 (NAD+) alpha
202144_s_at	ADSL	1.55104	1.42972	1.47225	1.43321	1.33154	1.55108	1.4379	adenylosuccinate lyase
202146_at	IFRD1	3.48737	3.41943	3.13366	1.10437	1.23597	1.5444	1.60211	interferon-related developmental regulator 1
202147_s_at	IFRD1	2.46402	2.37233	2.20629	1.28297	1.51891	1.87631	2.00312	interferon-related developmental regulator 1
202179_at	BLMH	2.39982	2.43902	2.14097	1.36066	1.24037	1.85761	1.62234	bleomycin hydrolase
202230_s_at	CHERP	2.01152	1.90742	2.01675	1.45973	1.2391	1.64092	1.21171	calcium homeostasis endoplasmic reticulum protein
202236_s_at	SLC16A1	2.23289	2.16178	2.26668	1.0745	1.13901	2.23826	1.0364	solute carrier family 16, member 1 (monocarboxylic acid transporter 1)
202260_s_at	STXBP1	2.46289	3.14643	1.94777	1.13427	1.24952	1.43605	1.69164	syntaxin binding protein 1
202262_x_at	DDAH2	2.11359	2.16615	2.90677	1.75712	1.42438	1.2231	1.40067	dimethylarginine dimethylaminohydrolase 2
202277_at	SPTLC1	1.75554	1.6967	1.66172	1.47177	1.5522	1.88299	2.09727	serine palmitoyltransferase, long chain base subunit 1
202295_s_at	CTSH	1.89996	2.10758	1.19388	2.24704	3.05321	2.17561	1.76667	cathepsin H
202307_s_at	TAP1	2.00777	2.03708	2.16722	1.08934	1.03334	1.60146	1.4257	transporter 1, ATP-binding cassette, sub-family B (MDR/TAP)
202308_at	SREBF1	1.59329	1.58273	1.66694	1.14411	1.20553	1.84248	1.38251	sterol regulatory element binding transcription factor 1
202314_at	CYP51A1	3.27636	3.20642	3.52824	1.36939	1.04301	2.18448	1.53356	cytochrome P450, family 51, subfamily A, polypeptide 1
202342_s_at	TRIM2	2.48923	3.04817	6.10542	1.44971	1.57662	1.22262	2.11306	tripartite motif-containing 2
202350_s_at	MATN2	1.27509	1.28538	1.66271	3.45389	1.60363	2.8372	1.47675	matrilin 2
202370_s_at	CBFB	1.23769	1.34651	1.6056	1.93355	2.57519	1.27332	1.18919	core-binding factor, beta subunit
202375_at	SEC24D	3.14359	2.5092	4.40161	1.12349	1.13614	2.03534	1.26678	SEC24 family, member D (S. cerevisiae)
202376_at	SERPINA3	6.35161	6.58856	3.20747	1.53467	1.54086	9.24609	1.31664	serpin peptidase inhibitor, clade A (alpha-1 antiproteinase, antitrypsin), member 3
202391_at	BASP1	3.82562	4.65319	2.272	1.42241	1.08484	2.91198	1.62316	brain abundant, membrane attached signal protein 1
202405_at	TIAL1	2.05641	2.05325	2.45258	1.38557	1.2613	1.571	1.84894	TIA1 cytotoxic granule-associated RNA binding protein-like 1
202416_at	DNAJC7	1.56023	1.62665	1.42612	1.20618	1.25169	1.54587	1.20995	DnaJ (Hsp40) homolog, subfamily C, member 7
202425_x_at	PPP3CA	2.20093	2.20391	2.48175	1.13759	1.02575	2.15043	2.85887	protein phosphatase 3 (formerly 2B), catalytic subunit, alpha isoform
202429_s_at	PPP3CA	3.10327	2.8664	3.09695	1.06323	1.09931	2.42424	3.47777	protein phosphatase 3 (formerly 2B), catalytic subunit, alpha isoform
202437_s_at	CYP1B1	4.96722	5.34895	4.7991	1.20624	1.05946	3.45514	1.05754	cytochrome P450, family 1, subfamily B, polypeptide 1
202444_s_at	ERLIN1	1.32013	1.56575	1.63395	1.07117	1.17398	3.58757	2.53296	ER lipid raft associated 1
202452_at	ZER1	1.51126	1.44586	1.57992	1.10317	1.06357	1.33811	1.682	zer-1 homolog (C. elegans)
202457_s_at	PPP3CA	3.54075	3.56786	3.74697	1.02352	1.09177	2.80554	3.88552	protein phosphatase 3 (formerly 2B), catalytic subunit, alpha isoform
202470_s_at	CPSF6	1.71023	1.78914	2.02408	1.58858	1.35258	1.80724	1.49566	cleavage and polyadenylation specific factor 6, 68kDa
202472_at	MPI	1.62426	1.53906	1.56295	2.52111	2.02421	1.45247	1.15557	mannose phosphate isomerase
202478_at	TRIB2	5.64887	3.48742	1.11789	2.73808	2.42347	2.0747	1.56974	tribbles homolog 2 (Drosophila)
202481_at	DHRS3	5.21923	4.34571	5.33484	1.32691	2.47933	1.54545	1.43185	dehydrogenase/reductase (SDR family) member 3
202506_at	SSFA2	1.32461	1.31676	2.25579	1.10459	1.76008	1.48534	1.6844	sperm specific antigen 2
202510_s_at	TNFAIP2	3.1842	2.58367	2.89583	1.02652	1.88001	1.45739	2.19889	tumor necrosis factor, alpha-induced protein 2
202530_at	MAPK14	1.57122	1.60247	1.91381	1.19695	1.13441	1.67372	1.35673	mitogen-activated protein kinase 14
202531_at	IRF1	1.60121	1.82167	1.97125	1.14404	1.27996	1.36185	2.18454	interferon regulatory factor 1
202554_s_at	GSTM3	3.06519	2.94307	1.74778	1.09571	1.03735	1.57663	1.49932	glutathione S-transferase mu 3 (brain)
202570_s_at	DLGAP4	1.45471	1.57437	1.46766	1.58518	1.45487	1.69819	1.17095	discs, large (Drosophila) homolog-associated protein 4
202581_at	HSPA1A /// HSPA1B	1.81988	1.59947	1.89139	1.13953	1.05081	1.83613	1.05019	heat shock 70kDa protein 1A /// heat shock 70kDa protein 1B
202598_at	S100A13	1.54849	1.57626	1.37084	1.35948	1.24255	2.373	2.02485	S100 calcium binding protein A13
202599_s_at	NRIP1	1.76382	1.92792	1.69402	1.03682	1.54854	1.11057	1.11802	nuclear receptor interacting protein 1
202607_at	NDST1	2.12256	2.28637	2.07076	1.13033	1.09031	1.53223	1.35114	N-deacetylase/N-sulfotransferase (heparan glucosaminyl) 1
202647_s_at	NRAS	1.87056	1.79658	1.27228	1.16842	1.24269	1.39013	1.84138	neuroblastoma RAS viral (v-ras) oncogene homolog
202659_at	PSMB10	2.05214	1.90919	2.00558	1.21553	1.07431	1.82813	1.0846	proteasome (prosome, macropain) subunit, beta type, 10
202679_at	NPC1	1.2144	1.24631	1.6218	1.07462	1.05498	1.53574	1.05525	Niemann-Pick disease, type C1
202699_s_at	TMEM63A	1.81916	1.95422	1.85907	1.10732	1.03299	3.92919	1.10328	transmembrane protein 63A
202704_at	TOB1	2.7999	2.64409	2.29078	2.31911	1.45866	3.8622	1.26027	transducer of ERBB2, 1
202714_s_at	KIAA0391	1.508	1.4969	1.57504	1.99283	1.8091	1.39709	1.09332	KIAA0391
202727_s_at	IFNGR1	1.51666	1.63934	1.63677	1.36419	1.30755	1.31494	1.52113	interferon gamma receptor 1
202733_at	P4HA2	2.53689	2.87542	1.89574	1.51484	1.08615	1.22624	1.33191	prolyl 4-hydroxylase, alpha polypeptide II
202780_at	OXCT1	1.60285	1.62361	1.3627	1.21977	1.25419	1.20163	1.60939	3-oxoacid CoA transferase 1
202784_s_at	NNT	1.77935	1.89289	1.71513	1.10271	1.04803	2.19288	1.14186	nicotinamide nucleotide transhydrogenase
202798_at	SEC24B	1.83553	1.68084	1.53157	1.57613	1.59375	1.78084	1.53414	SEC24 family, member B (S. cerevisiae)
202804_at	ABCC1	1.50111	1.54501	1.0165	1.15328	1.50487	1.05576	1.09782	ATP-binding cassette, sub-family C (CFTR/MRP), member 1
202806_at	DBN1	3.5298	3.85022	4.75515	1.38695	2.02463	1.08259	1.36407	drebrin 1
202825_at	SLC25A4	2.59367	2.5183	2.18823	1.07689	1.0826	2.24693	1.34908	solute carrier family 25 (mitochondrial carrier; adenine nucleotide translocator), member 4
202841_x_at	OGFR	1.73606	1.77772	1.87063	1.11166	1.16418	1.54875	1.26807	opioid growth factor receptor
202848_s_at	GRK6	1.61897	1.45023	1.58064	1.02165	1.20521	2.04879	1.46483	G protein-coupled receptor kinase 6
202867_s_at	DNAJB12	2.15128	2.00003	2.32217	1.11237	1.1387	2.30167	1.91691	DnaJ (Hsp40) homolog, subfamily B, member 12
202875_s_at	PBX2	1.78895	1.71632	1.86414	1.08929	1.22298	4.28614	2.87082	pre-B-cell leukemia homeobox 2
202893_at	UNC13B	2.0479	2.00777	2.02268	1.09339	1.27135	1.60404	1.16213	unc-13 homolog B (C. elegans)
202904_s_at	LSM5	3.57215	3.4166	4.4783	1.07824	1.08029	1.6268	1.26741	LSM5 homolog, U6 small nuclear RNA associated (S. cerevisiae)
202912_at	ADM	3.64246	3.65871	1.93111	1.01498	1.72764	2.55891	1.36292	adrenomedullin
202928_s_at	PHF1	1.84706	1.93975	2.15613	1.57231	1.97779	1.89197	2.15266	PHD finger protein 1
202934_at	HK2	1.54444	1.64173	1.03036	1.14873	1.53546	1.17858	1.16279	hexokinase 2
202935_s_at	SOX9	1.68345	1.45112	1.74316	1.19268	2.86978	1.54136	1.65112	SRY (sex determining region Y)-box 9
202948_at	IL1R1	3.71278	3.55268	2.90706	1.02825	2.68118	1.57446	1.16856	interleukin 1 receptor, type I
202958_at	PTPN9	1.47343	1.64734	1.76095	1.03127	1.15327	1.68053	1.18825	protein tyrosine phosphatase, non-receptor type 9
202967_at	GSTA4	1.72713	1.73243	1.57828	1.02327	1.4564	2.07487	1.33493	glutathione S-transferase alpha 4
202977_s_at	CREBZF	1.67749	1.38579	1.39511	1.43706	1.29191	1.52106	1.62424	CREB/ATF bZIP transcription factor
202979_s_at	CREBZF	4.72287	4.26548	4.92721	1.20902	1.24522	2.44348	1.66461	CREB/ATF bZIP transcription factor
202982_s_at	ACOT1 /// ACOT2	1.45498	1.32205	2.24019	1.23875	1.057	2.39277	1.2483	acyl-CoA thioesterase 1 /// acyl-CoA thioesterase 2
202986_at	ARNT2	1.32393	1.58658	1.85012	2.46084	3.26332	2.10532	1.45297	aryl-hydrocarbon receptor nuclear translocator 2
202996_at	POLD4	1.51265	1.36745	1.14177	1.53301	1.25152	1.74337	1.14949	polymerase (DNA-directed), delta 4
203013_at	ECD	1.81108	1.90153	2.04342	1.2658	1.1546	1.62896	1.38823	ecdysoneless homolog (Drosophila)
203031_s_at	UROS	1.86455	1.86509	1.57545	1.22906	1.05361	1.23634	2.00793	uroporphyrinogen III synthase
203037_s_at	MTSS1	2.7331	2.52102	2.16136	1.22057	1.10328	2.27024	1.17433	metastasis suppressor 1
203049_s_at	TTC37	5.13183	5.26635	6.56836	1.0678	1.05383	1.59936	1.73464	tetratricopeptide repeat domain 37
203074_at	ANXA8 /// ANXA8L1 /// ANXA8L2	1.58403	1.56744	4.58764	2.79613	1.0684	1.11515	1.37196	annexin A8 /// annexin A8-like 1 /// annexin A8-like 2
203078_at	CUL2	1.55443	1.44406	1.39952	1.09177	1.3764	2.08677	2.20206	cullin 2
203085_s_at	TGFB1	1.70065	1.88629	2.26728	1.9313	1.35328	1.92588	1.18645	transforming growth factor, beta 1
203086_at	KIF2A	1.51296	1.66475	1.34057	1.96038	1.8467	1.60078	1.58555	kinesin heavy chain member 2A
203089_s_at	HTRA2	1.79456	1.87062	1.73234	1.16699	1.18391	1.7229	2.05859	HtrA serine peptidase 2
203094_at	MAD2L1BP	1.77465	1.8318	1.68648	1.07687	1.13024	1.69357	1.33679	MAD2L1 binding protein
203102_s_at	MGAT2	1.32366	1.32281	1.59451	1.52414	1.61855	1.6575	1.08908	mannosyl (alpha-1,6-)-glycoprotein beta-1,2-N-acetylglucosaminyltransferase
203128_at	SPTLC2	1.63949	1.59017	1.69128	1.5946	1.5493	1.08765	1.17871	serine palmitoyltransferase, long chain base subunit 2
203129_s_at	KIF5C	1.28564	1.6304	1.19882	1.40118	10.4029	1.93295	1.2191	kinesin family member 5C
203130_s_at	KIF5C	1.63324	2.19735	1.62197	1.0428	2.0953	1.37588	1.2442	kinesin family member 5C
203148_s_at	TRIM14	1.70706	1.46513	1.56411	1.56697	1.2249	1.6509	1.16249	tripartite motif-containing 14
203149_at	PVRL2	1.53667	1.60971	1.68078	1.04443	1.07311	1.69353	1.23461	poliovirus receptor-related 2 (herpesvirus entry mediator B)
203158_s_at	GLS	1.61224	1.7846	1.80506	1.13002	1.53022	1.89713	1.50936	glutaminase
203159_at	GLS	2.22257	2.06046	2.12336	1.31102	1.3242	1.66154	1.33669	glutaminase
203167_at	TIMP2	1.3434	1.51479	1.60235	1.387	1.27263	1.4793	2.02432	TIMP metallopeptidase inhibitor 2
203182_s_at	SRPK2	1.74311	1.74986	1.5199	1.82467	1.3925	2.81483	1.54922	SFRS protein kinase 2
203199_s_at	MTRR	1.74078	1.82046	1.59512	1.4406	1.44516	1.52137	1.34961	5-methyltetrahydrofolate-homocysteine methyltransferase reductase
203211_s_at	MTMR2	1.54012	1.57525	1.00691	1.45647	1.2555	1.86594	1.89237	myotubularin related protein 2
203212_s_at	MTMR2	1.09717	1.151	1.95688	1.31022	1.28119	4.10824	27.4141	myotubularin related protein 2
203216_s_at	MYO6	4.0586	3.83198	2.2174	1.00044	1.12378	1.52574	1.13617	myosin VI
203239_s_at	CNOT3	1.34016	1.28434	1.53407	1.19792	1.41232	1.33552	1.52048	CCR4-NOT transcription complex, subunit 3
203253_s_at	HISPPD1	1.76344	1.70587	1.86325	1.03528	1.63958	1.24285	1.1315	histidine acid phosphatase domain containing 1
203254_s_at	TLN1	1.5184	1.55965	1.67236	1.84267	2.50484	3.52416	2.51646	talin 1
203282_at	GBE1	1.61341	1.45852	1.17165	1.00646	1.05813	1.20201	1.5019	glucan (1,4-alpha-), branching enzyme 1
203284_s_at	HS2ST1	1.6753	1.76927	1.36709	1.05377	1.01999	1.61673	1.23676	heparan sulfate 2-O-sulfotransferase 1
203298_s_at	JARID2	1.81276	1.68629	1.47372	1.1253	1.19896	1.59198	1.75253	jumonji, AT rich interactive domain 2
203302_at	DCK	1.90062	1.78492	1.70946	1.05731	1.24003	1.76841	1.72233	deoxycytidine kinase
203303_at	DYNLT3	2.75945	2.85045	2.55977	1.04366	1.18761	1.0826	1.60227	dynein, light chain, Tctex-type 3
203304_at	BAMBI	1.52975	1.9354	1.91349	1.07133	1.57876	1.06158	1.27878	BMP and activin membrane-bound inhibitor homolog (Xenopus laevis)
203324_s_at	CAV2	6.16489	7.18307	5.12483	1.30452	2.05883	1.10263	2.97064	caveolin 2
203325_s_at	COL5A1	2.31685	2.37101	1.44773	2.09019	1.44445	1.51791	2.90534	collagen, type V, alpha 1
203337_x_at	ITGB1BP1	1.39355	1.56499	1.31706	1.00734	1.24963	1.65981	1.28268	integrin beta 1 binding protein 1
203358_s_at	EZH2	1.66633	1.66067	1.60117	1.00643	1.01191	1.70545	1.44204	enhancer of zeste homolog 2 (Drosophila)
203376_at	CDC40	1.57708	1.49541	1.87625	1.10605	1.04246	1.6686	1.30965	cell division cycle 40 homolog (S. cerevisiae)
203387_s_at	TBC1D4	2.92992	2.70683	1.98213	1.28862	1.09609	1.7017	1.35596	TBC1 domain family, member 4
203388_at	ARRB2	1.43872	1.56739	1.54238	1.90872	1.3458	4.43747	1.17491	arrestin, beta 2
203407_at	PPL	1.47553	1.58134	1.65022	2.18149	1.1086	1.42428	1.33893	periplakin
203414_at	MMD	2.21865	2.39287	1.66327	1.34548	1.64029	2.50855	1.40168	monocyte to macrophage differentiation-associated
203417_at	MFAP2	1.91466	2.38539	1.46398	1.68728	1.27868	1.5296	1.31191	microfibrillar-associated protein 2
203451_at	LDB1	1.7734	1.96206	2.1699	1.3587	1.09416	1.84591	1.24381	LIM domain binding 1
203453_at	SCNN1A	8.77669	8.29636	7.62422	3.48776	5.76232	2.20895	1.88665	sodium channel, nonvoltage-gated 1 alpha
203456_at	PRAF2	1.68719	1.73252	1.96443	1.46305	2.01684	1.28686	1.42714	PRA1 domain family, member 2
203463_s_at	EPN2	1.36584	1.51244	1.5849	1.38003	1.27372	1.70843	1.04117	epsin 2
203464_s_at	EPN2	1.49052	1.57711	1.78565	1.07329	1.08397	1.66995	1.00187	epsin 2
203495_at	LRRC14	2.26687	2.00358	2.06928	1.12155	1.33623	1.73129	1.80186	leucine rich repeat containing 14
203521_s_at	ZNF318	1.71148	1.62722	1.75074	1.16721	1.05751	1.50122	1.24363	zinc finger protein 318
203526_s_at	APC	1.5248	1.70783	1.58613	1.14573	1.08379	2.1404	1.28854	adenomatous polyposis coli
203551_s_at	COX11	1.76839	1.72067	1.95076	1.02166	1.08932	1.78289	1.46024	COX11 homolog, cytochrome c oxidase assembly protein (yeast)
203557_s_at	PCBD1	1.93733	1.77036	1.79032	1.61773	1.54382	1.19219	1.29234	pterin-4 alpha-carbinolamine dehydratase/dimerization cofactor of hepatocyte nuclear factor 1 alpha
203560_at	GGH	1.95348	1.58878	2.69904	1.11495	1.23718	2.13635	1.55855	gamma-glutamyl hydrolase (conjugase, folylpolygammaglutamyl hydrolase)
203570_at	LOXL1	4.89667	4.99076	6.1846	1.61758	1.39952	2.75662	1.05221	lysyl oxidase-like 1
203571_s_at	C10orf116	2.17033	2.3214	1.01059	1.04403	1.15562	1.82456	2.37988	chromosome 10 open reading frame 116
203576_at	BCAT2	1.59292	1.4451	1.4034	1.42533	1.15856	1.74317	1.47314	branched chain aminotransferase 2, mitochondrial
203585_at	ZNF185	1.96731	2.2942	1.76572	1.00395	1.24134	1.6541	1.37641	zinc finger protein 185 (LIM domain)
203592_s_at	FSTL3	1.84468	1.78775	1.34435	1.63779	1.10443	2.49716	3.37628	follistatin-like 3 (secreted glycoprotein)
203623_at	PLXNA3	2.23882	2.45912	2.32054	1.47616	1.38288	2.92416	2.72659	plexin A3
203629_s_at	COG5	2.05827	2.01272	1.59168	1.1541	1.10649	1.75546	1.15924	component of oligomeric golgi complex 5
203636_at	MID1	6.95962	6.22517	5.03386	1.06432	1.81992	1.09036	3.72713	midline 1 (Opitz/BBB syndrome)
203637_s_at	MID1	7.35926	7.51717	4.49674	1.0472	1.47639	1.08193	1.90012	midline 1 (Opitz/BBB syndrome)
203642_s_at	COBLL1	5.32084	5.04934	4.83422	1.72429	1.43995	1.14631	1.05624	COBL-like 1
203648_at	TATDN2	1.38959	1.51232	1.20457	1.06212	1.16476	1.70259	1.08316	TatD DNase domain containing 2
203680_at	PRKAR2B	1.84385	1.54828	1.45355	1.33565	1.15661	1.06337	1.69296	protein kinase, cAMP-dependent, regulatory, type II, beta
203683_s_at	VEGFB	2.59136	2.44198	1.83478	1.18374	1.50865	1.15626	1.06224	vascular endothelial growth factor B
203705_s_at	FZD7	3.24974	2.82357	1.12951	1.45427	1.36085	1.74685	1.40162	frizzled homolog 7 (Drosophila)
203706_s_at	FZD7	3.02272	2.71733	1.11312	1.50645	1.50725	1.52793	1.30002	frizzled homolog 7 (Drosophila)
203710_at	ITPR1	1.10863	1.07061	1.84498	1.43252	3.60024	1.16991	2.05564	inositol 1,4,5-triphosphate receptor, type 1
203715_at	TBCE	1.19606	1.16544	1.53666	1.32461	1.13985	2.18606	1.74598	tubulin folding cofactor E
203736_s_at	PPFIBP1	2.03834	1.89259	1.59715	1.21485	1.55594	1.06582	1.02546	PTPRF interacting protein, binding protein 1 (liprin beta 1)
203738_at	C5orf22	1.3186	1.17677	1.55743	1.36892	1.15469	1.74865	1.23582	chromosome 5 open reading frame 22
203739_at	ZNF217	2.71682	2.68351	2.19458	1.24889	1.10307	1.65902	1.08707	zinc finger protein 217
203758_at	CTSO	2.11309	1.95186	2.37123	1.53965	1.04615	2.36261	1.43154	cathepsin O
203763_at	DYNC2LI1	2.27792	2.67717	1.78964	1.04438	1.18758	1.68532	1.42803	dynein, cytoplasmic 2, light intermediate chain 1
203769_s_at	STS	1.63356	1.98484	1.09246	1.31305	1.08072	2.34524	1.18384	steroid sulfatase (microsomal), isozyme S
203794_at	CDC42BPA	1.98385	1.52377	1.90297	1.13648	1.3014	1.14335	1.50495	CDC42 binding protein kinase alpha (DMPK-like)
203818_s_at	SF3A3	1.6734	1.67519	1.81909	1.48773	1.23392	1.5603	1.40246	splicing factor 3a, subunit 3, 60kDa
203830_at	C17orf75	1.56216	1.50811	1.61495	1.28791	1.67688	1.40693	1.56448	chromosome 17 open reading frame 75
203836_s_at	MAP3K5	1.33358	1.46278	2.31295	1.19443	1.36961	1.66551	1.28376	mitogen-activated protein kinase kinase kinase 5
203840_at	BLZF1	3.14091	2.43763	2.72028	1.60571	1.47556	1.51262	1.68141	basic leucine zipper nuclear factor 1
203851_at	IGFBP6	1.33193	1.49543	1.5384	1.40624	1.10506	1.12674	1.64343	insulin-like growth factor binding protein 6
203855_at	WDR47	2.85081	2.69707	2.42459	1.06092	1.10541	1.72143	1.31362	WD repeat domain 47
203865_s_at	ADARB1	2.28056	2.55552	1.76966	1.57164	1.13841	1.74661	2.92267	adenosine deaminase, RNA-specific, B1 (RED1 homolog rat)
203867_s_at	NLE1	2.01853	1.91852	1.86001	1.78156	1.26411	1.60439	1.47443	notchless homolog 1 (Drosophila)
203875_at	SMARCA1	3.82761	4.05563	3.95463	1.04441	2.11669	1.2897	6.75173	SWI/SNF related, matrix associated, actin dependent regulator of chromatin, subfamily a, member 1
203891_s_at	DAPK3	1.40353	1.3679	1.64454	1.00926	1.09034	1.524	1.34953	death-associated protein kinase 3
203906_at	IQSEC1	1.80683	1.80283	1.55241	1.48594	1.5676	3.25926	1.16373	IQ motif and Sec7 domain 1
203912_s_at	DNASE1L1	1.5174	1.48199	1.7985	1.29852	1.22676	1.70032	1.3963	deoxyribonuclease I-like 1
203916_at	NDST2	1.4622	1.4533	1.62316	1.02269	1.0029	2.53621	1.49813	N-deacetylase/N-sulfotransferase (heparan glucosaminyl) 2
203917_at	CXADR	2.41672	1.83579	1.24224	1.06131	1.12356	2.42601	1.05544	coxsackie virus and adenovirus receptor
203919_at	TCEA2	2.4952	2.57783	3.16457	1.35352	1.08281	1.89741	1.01984	transcription elongation factor A (SII), 2
203925_at	GCLM	1.81161	1.56519	2.37049	1.27961	1.0944	1.92678	1.57185	glutamate-cysteine ligase, modifier subunit
203936_s_at	MMP9	1.55494	1.57371	1.3788	1.14564	1.56586	1.17141	1.08301	matrix metallopeptidase 9 (gelatinase B, 92kDa gelatinase, 92kDa type IV collagenase)
203940_s_at	VASH1	2.15205	1.86359	2.17143	1.64214	1.49829	1.42914	1.7377	vasohibin 1
203946_s_at	ARG2	2.75377	3.29917	2.46398	1.18796	1.81477	1.44654	2.14724	arginase, type II
203964_at	NMI	2.28523	2.22746	2.11698	1.05718	1.0755	1.46454	1.59391	N-myc (and STAT) interactor
203974_at	HDHD1A	1.27558	1.31099	1.52393	1.20827	1.28048	3.00869	1.81744	haloacid dehalogenase-like hydrolase domain containing 1A
203977_at	TAZ	1.52619	1.38888	1.69111	2.37426	2.88321	2.35885	4.60714	tafazzin
203987_at	FZD6	2.62538	2.51728	2.02449	1.16128	1.06114	1.42586	1.5969	frizzled homolog 6 (Drosophila)
203996_s_at	C21orf2	1.72312	1.66081	1.82749	1.6641	1.6032	3.33505	1.41209	chromosome 21 open reading frame 2
203999_at	SYT1	1.66021	1.75025	1.13636	2.37174	1.95396	4.33069	1.83211	synaptotagmin I
204000_at	GNB5	1.68031	1.65835	1.84966	1.35011	1.23788	1.29008	1.96593	guanine nucleotide binding protein (G protein), beta 5
204004_at	PAWR	1.70642	1.61742	1.7687	1.11419	1.23916	1.53955	1.19668	PRKC, apoptosis, WT1, regulator
204005_s_at	PAWR	1.91737	1.94141	2.11242	1.65847	1.22408	2.81286	1.35265	PRKC, apoptosis, WT1, regulator
204015_s_at	DUSP4	4.55206	4.37234	2.52905	1.26677	1.91801	1.0633	1.2284	dual specificity phosphatase 4
204021_s_at	PURA	1.55885	1.56686	1.41249	1.43971	1.5958	1.24051	1.32725	purine-rich element binding protein A
204040_at	RNF144A	2.13327	2.23755	1.71252	1.64463	1.39949	3.17935	3.17842	ring finger protein 144A
204041_at	MAOB	1.78548	1.35697	1.79625	1.32779	4.57613	1.49839	3.74546	monoamine oxidase B
204042_at	WASF3	1.24741	1.38415	1.91544	1.1823	1.3256	1.92411	1.89064	WAS protein family, member 3
204058_at	ME1	1.71801	1.38655	1.88144	1.10054	1.15545	3.84783	1.89281	malic enzyme 1, NADP(+)-dependent, cytosolic
204065_at	CHST10	1.62795	1.77427	2.12583	1.04663	1.61026	1.13797	1.58409	carbohydrate sulfotransferase 10
204069_at	MEIS1	5.16198	4.81302	4.84574	1.12541	1.86811	1.5353	1.29426	Meis homeobox 1
204088_at	P2RX4	2.07711	1.9893	1.27459	1.39818	1.18651	2.2895	1.52308	purinergic receptor P2X, ligand-gated ion channel, 4
204099_at	SMARCD3	1.52082	1.61489	1.00239	1.10657	1.44747	1.03751	1.55782	SWI/SNF related, matrix associated, actin dependent regulator of chromatin, subfamily d, member 3
204131_s_at	FOXO3	1.18115	1.07661	1.51062	1.30121	1.44174	2.00214	1.52458	forkhead box O3
204135_at	FILIP1L	4.60079	5.4814	1.37425	1.97808	2.12322	2.11408	4.26433	filamin A interacting protein 1-like
204146_at	RAD51AP1	2.25918	2.1997	2.21479	1.06721	1.86387	1.29195	2.16844	RAD51 associated protein 1
204149_s_at	GSTM4	1.96525	2.6303	2.22369	1.59268	1.28796	1.22866	1.30618	glutathione S-transferase mu 4
204151_x_at	AKR1C1	2.66597	2.27692	1.45142	1.25905	1.20884	1.50578	1.2634	aldo-keto reductase family 1, member C1 (dihydrodiol dehydrogenase 1; 20-alpha (3-alpha)-hydroxysteroid dehydrogenase)
204159_at	CDKN2C	3.21568	3.38439	2.93674	1.19876	1.33118	1.0585	2.5217	cyclin-dependent kinase inhibitor 2C (p18, inhibits CDK4)
204165_at	WASF1	1.24996	1.27212	1.70023	1.17371	1.26748	1.76808	1.48968	WAS protein family, member 1
204171_at	RPS6KB1	2.03455	1.86881	1.80287	1.01524	1.15737	1.89521	1.79603	ribosomal protein S6 kinase, 70kDa, polypeptide 1
204176_at	KLHL20	5.25287	5.34982	4.4222	1.15684	1.10395	1.38919	1.57345	kelch-like 20 (Drosophila)
204184_s_at	ADRBK2	1.11622	1.05373	1.626	1.2963	1.50342	3.11914	1.64597	adrenergic, beta, receptor kinase 2
204244_s_at	DBF4	1.79906	1.78944	1.97361	1.16142	1.22162	1.8196	1.41824	DBF4 homolog (S. cerevisiae)
204256_at	ELOVL6	2.6811	2.4072	2.45154	1.18672	1.60344	1.02274	2.04144	ELOVL family member 6, elongation of long chain fatty acids (FEN1/Elo2, SUR4/Elo3-like, yeast)
204268_at	S100A2	1.2757	1.23487	1.53357	1.50501	1.15492	1.29702	1.75057	S100 calcium binding protein A2
204299_at	FUSIP1	2.96888	2.71284	2.1259	1.08503	1.046	1.56858	1.85413	FUS interacting protein (serine/arginine-rich) 1
204306_s_at	CD151	1.67121	1.66984	1.39589	1.287	1.06268	2.01042	1.32093	CD151 molecule (Raph blood group)
204321_at	NEO1	2.34859	2.62821	2.26623	1.08649	1.03338	1.63812	1.00772	neogenin homolog 1 (chicken)
204332_s_at	AGA	1.41053	1.38909	1.74015	1.01419	1.25194	1.88299	1.57306	aspartylglucosaminidase
204353_s_at	POT1	2.18481	2.20742	1.61555	1.09545	1.24038	1.4984	1.54096	POT1 protection of telomeres 1 homolog (S. pombe)
204354_at	POT1	3.00817	2.98014	2.43304	1.02684	1.34497	1.54981	1.51717	POT1 protection of telomeres 1 homolog (S. pombe)
204364_s_at	REEP1	4.78571	5.29237	1.23387	1.67251	1.47937	1.44127	1.08377	receptor accessory protein 1
204375_at	CLSTN3	1.62782	1.35695	1.62483	1.29411	1.88332	1.05516	1.94074	calsyntenin 3
204381_at	LRP3	1.6069	1.58604	1.68579	1.25431	1.15636	4.56653	1.36647	low density lipoprotein receptor-related protein 3
204382_at	NAT9	2.01856	1.88126	2.25916	1.05504	1.04989	1.20394	2.90149	N-acetyltransferase 9 (GCN5-related, putative)
204401_at	KCNN4	4.99228	4.40258	7.35126	1.23712	1.42974	1.1058	2.34327	potassium intermediate/small conductance calcium-activated channel, subfamily N, member 4
204404_at	SLC12A2	1.77187	2.06457	1.52233	1.11323	1.30314	2.38387	1.718	solute carrier family 12 (sodium/potassium/chloride transporters), member 2
204416_x_at	APOC1	1.75689	1.48134	1.23516	1.05271	1.11356	3.94795	4.42956	apolipoprotein C-I
204420_at	FOSL1	2.66018	2.18689	1.85665	1.76561	1.42622	1.08471	2.55858	FOS-like antigen 1
204431_at	TLE2	1.86411	1.97284	2.49119	5.28258	1.48012	3.32919	1.14004	transducin-like enhancer of split 2 (E(sp1) homolog, Drosophila)
204434_at	SPATA2	1.74902	1.74268	2.12738	1.44253	1.32162	1.54462	1.1882	spermatogenesis associated 2
204442_x_at	LTBP4	1.53895	1.65395	2.18433	1.0874	1.25564	1.46357	4.33481	latent transforming growth factor beta binding protein 4
204451_at	FZD1	1.57295	1.49527	2.35502	1.56466	1.6735	1.09139	1.08168	frizzled homolog 1 (Drosophila)
204455_at	DST	1.06933	1.2539	1.70022	1.70375	1.25956	2.55791	2.32684	dystonin
204462_s_at	SLC16A2	1.65359	1.55382	2.8164	1.46348	1.06873	10.9215	1.77575	solute carrier family 16, member 2 (monocarboxylic acid transporter 8)
204519_s_at	PLLP	1.86777	1.75225	1.17149	1.73801	1.02279	1.9814	1.53284	plasma membrane proteolipid (plasmolipin)
204526_s_at	TBC1D8	1.52091	1.702	1.64743	1.01577	1.80555	1.97212	1.79218	TBC1 domain family, member 8 (with GRAM domain)
204543_at	RAPGEF1	1.55836	1.3458	1.3101	1.54135	1.36496	2.73235	1.35713	Rap guanine nucleotide exchange factor (GEF) 1
204565_at	ACOT13	1.86446	2.01226	1.79327	1.35163	1.0081	1.4239	1.52337	acyl-CoA thioesterase 13
204567_s_at	ABCG1	2.04334	2.02585	1.08773	1.30758	3.22549	2.37516	2.35552	ATP-binding cassette, sub-family G (WHITE), member 1
204584_at	L1CAM	1.03046	1.0445	2.33311	1.21391	1.00246	1.19901	2.58364	L1 cell adhesion molecule
204634_at	NEK4	2.73118	2.40294	3.77778	1.69974	1.51055	1.19958	1.28775	NIMA (never in mitosis gene a)-related kinase 4
204635_at	RPS6KA5	1.76532	1.89059	1.57498	1.09492	1.13813	1.51582	1.29058	ribosomal protein S6 kinase, 90kDa, polypeptide 5
204646_at	DPYD	8.11801	9.13211	20.2439	1.07074	1.71902	2.06738	2.33623	dihydropyrimidine dehydrogenase
204647_at	HOMER3	1.92369	1.89358	2.9051	1.06466	1.14109	2.82739	1.60979	homer homolog 3 (Drosophila)
204663_at	ME3	1.34272	1.60915	2.00725	1.1637	2.00922	1.17702	2.62092	malic enzyme 3, NADP(+)-dependent, mitochondrial
204668_at	RNF24	2.98266	2.9919	3.45052	1.74051	1.03018	2.08196	2.462	ring finger protein 24
204669_s_at	RNF24	3.95004	3.81563	4.42157	1.27383	1.319	1.79457	2.35045	ring finger protein 24
204709_s_at	KIF23	1.82919	1.59253	1.96718	1.05445	1.28739	1.89487	1.60787	kinesin family member 23
204733_at	KLK6	4.48329	4.56995	12.6484	1.11236	1.84204	1.00691	1.27743	kallikrein-related peptidase 6
204736_s_at	CSPG4	1.5666	1.52343	1.39279	3.5385	1.07787	19.4578	5.1328	chondroitin sulfate proteoglycan 4
204769_s_at	TAP2	1.56278	1.76755	1.95667	1.01934	1.09784	1.18099	1.8612	transporter 2, ATP-binding cassette, sub-family B (MDR/TAP)
204795_at	PRR3	1.69973	1.86934	1.85842	1.74733	1.51617	1.60549	2.07511	proline rich 3
204820_s_at	BTN3A2 /// BTN3A3	1.50973	1.57011	1.75609	1.09762	1.6878	2.70443	3.81847	butyrophilin, subfamily 3, member A2 /// butyrophilin, subfamily 3, member A3
204841_s_at	EEA1	1.8849	1.47261	1.47391	1.52716	1.01369	1.23985	1.01791	early endosome antigen 1
204897_at	PTGER4	3.78528	4.04584	1.43686	1.39678	1.15271	2.21969	1.12176	prostaglandin E receptor 4 (subtype EP4)
204916_at	RAMP1	2.25935	1.74659	1.43933	1.0792	1.20184	1.8126	2.0421	receptor (G protein-coupled) activity modifying protein 1
204932_at	TNFRSF11B	3.43046	3.34759	2.78383	1.8676	1.36827	1.33894	1.02232	tumor necrosis factor receptor superfamily, member 11b
204941_s_at	ALDH3B2	1.5356	1.57083	1.6281	4.3349	1.37563	2.03895	1.47141	aldehyde dehydrogenase 3 family, member B2
204944_at	PTPRG	1.8607	1.63866	2.76243	1.62137	1.1204	2.38188	2.0227	protein tyrosine phosphatase, receptor type, G
204963_at	SSPN	1.63053	2.09852	1.65321	1.53377	1.10333	3.98236	1.67193	sarcospan (Kras oncogene-associated gene)
204969_s_at	RDX	1.48322	1.47442	2.38101	2.11685	1.68062	2.28954	1.46276	radixin
204972_at	OAS2	1.97486	1.70489	1.6347	1.77702	4.69995	1.34433	1.70844	2'-5'-oligoadenylate synthetase 2, 69/71kDa
204976_s_at	AMMECR1	1.62274	1.6221	1.82705	1.60849	1.35456	1.07502	1.08028	Alport syndrome, mental retardation, midface hypoplasia and elliptocytosis chromosomal region gene 1
204977_at	DDX10	1.38628	1.4263	1.93646	1.41744	1.39284	1.5928	1.07178	DEAD (Asp-Glu-Ala-Asp) box polypeptide 10
204981_at	SLC22A18	1.67366	1.58043	1.41151	1.55952	1.57818	1.35344	1.40473	solute carrier family 22, member 18
204989_s_at	ITGB4	2.07925	2.29495	2.32936	1.13359	1.04631	1.71304	1.0184	integrin, beta 4
204990_s_at	ITGB4	1.89685	1.84941	1.7485	1.42036	1.04989	2.11799	1.32606	integrin, beta 4
205032_at	ITGA2	1.79947	1.86315	1.27944	1.56614	1.07325	1.58473	1.06154	integrin, alpha 2 (CD49B, alpha 2 subunit of VLA-2 receptor)
205034_at	CCNE2	2.92596	2.65664	2.75876	1.31485	1.84817	2.02382	2.34368	cyclin E2
205063_at	SIP1	4.06365	3.38908	4.02747	1.18902	1.12499	1.90272	1.88346	survival of motor neuron protein interacting protein 1
205115_s_at	RBM19	1.75591	1.82272	1.68564	1.24756	1.08625	2.18306	1.42255	RNA binding motif protein 19
205122_at	TMEFF1	4.72833	3.96282	2.06822	1.29964	1.14818	4.76731	2.28939	transmembrane protein with EGF-like and two follistatin-like domains 1
205135_s_at	NUFIP1	1.54744	1.83387	1.53939	1.43639	1.29573	1.192	1.56285	nuclear fragile X mental retardation protein interacting protein 1
205151_s_at	KIAA0644	1.89366	2.01314	1.73741	3.61618	1.31883	5.08012	8.84137	KIAA0644 gene product
205172_x_at	CLTB	1.55034	1.67697	1.10691	1.00999	1.1564	2.23162	1.77125	clathrin, light chain (Lcb)
205190_at	PLS1	2.17487	2.19519	2.36635	1.42173	1.66389	1.20541	1.06776	plastin 1 (I isoform)
205191_at	RP2	2.79151	2.37756	2.15891	1.32329	1.31256	1.30445	1.74086	retinitis pigmentosa 2 (X-linked recessive)
205219_s_at	GALK2	1.60454	1.66443	1.30676	1.32337	1.64119	1.17114	1.21073	galactokinase 2
205222_at	EHHADH	1.43769	1.41223	1.81602	1.80898	1.08197	1.0903	1.41262	enoyl-Coenzyme A, hydratase/3-hydroxyacyl Coenzyme A dehydrogenase
205229_s_at	COCH	2.30215	2.15883	1.35131	1.18445	1.17351	1.86697	1.12743	coagulation factor C homolog, cochlin (Limulus polyphemus)
205239_at	AREG	39.3853	36.9828	1.14354	1.56494	1.50509	2.32419	1.06541	amphiregulin
205258_at	INHBB	1.4196	1.2593	1.91399	2.87915	1.13302	1.34364	1.52702	inhibin, beta B
205265_s_at	SPEG	1.85662	1.87463	1.40405	1.56215	1.32633	1.44112	1.75896	SPEG complex locus
205266_at	LIF	1.43162	1.5642	1.2654	1.43061	1.13614	1.87492	1.11091	leukemia inhibitory factor (cholinergic differentiation factor)
205278_at	GAD1	2.35405	1.88771	2.89525	1.11057	2.5421	1.49272	1.67978	glutamate decarboxylase 1 (brain, 67kDa)
205345_at	BARD1	1.70253	1.70053	2.29294	1.15652	1.03022	1.34555	1.66936	BRCA1 associated RING domain 1
205351_at	GGCX	1.48999	1.58142	1.4236	1.16241	1.12615	1.63883	1.3196	gamma-glutamyl carboxylase
205382_s_at	CFD	1.6188	1.53445	1.57544	1.35263	1.07418	1.77861	1.69376	complement factor D (adipsin)
205397_x_at	SMAD3	1.57704	1.53145	1.4753	1.14455	2.10712	1.54057	2.21532	SMAD family member 3
205399_at	DCLK1	1.41235	1.06926	5.85033	1.60325	1.06104	2.05	1.08562	doublecortin-like kinase 1
205412_at	ACAT1	1.81116	1.76767	1.84184	1.51006	1.17353	1.01455	1.37848	acetyl-Coenzyme A acetyltransferase 1
205429_s_at	MPP6	5.0302	5.66727	1.63197	1.16171	1.72286	1.09377	1.12544	membrane protein, palmitoylated 6 (MAGUK p55 subfamily member 6)
205440_s_at	NPY1R	2.95156	3.13822	3.14829	1.10286	2.80963	1.37265	1.77669	neuropeptide Y receptor Y1
205452_at	PIGB	1.3099	1.25518	1.76012	1.133	1.02266	2.77069	2.17999	phosphatidylinositol glycan anchor biosynthesis, class B
205457_at	C6orf106	1.45273	1.63838	1.41918	1.1897	1.29437	1.86677	1.502	chromosome 6 open reading frame 106
205508_at	SCN1B	1.26503	1.16846	1.82805	1.63444	2.2331	1.33123	3.05588	sodium channel, voltage-gated, type I, beta
205538_at	CORO2A	1.76514	1.55582	1.52343	1.27586	2.53791	1.05524	1.61376	coronin, actin binding protein, 2A
205547_s_at	TAGLN	1.56978	1.70473	2.78939	2.09429	1.23166	1.75773	2.27859	transgelin
205548_s_at	BTG3	2.83427	2.91545	1.75337	1.37098	1.55142	1.3137	1.21299	BTG family, member 3
205555_s_at	MSX2	1.52399	1.59039	1.16117	1.45011	1.18181	1.82857	1.39694	msh homeobox 2
205570_at	PIP4K2A	1.63059	1.71197	1.3334	1.1528	1.09507	3.39674	2.98237	phosphatidylinositol-5-phosphate 4-kinase, type II, alpha
205583_s_at	ALG13	1.55936	1.35623	1.05682	1.5518	1.86144	1.00187	1.67571	asparagine-linked glycosylation 13 homolog (S. cerevisiae)
205603_s_at	DIAPH2	1.39976	1.44206	2.20449	1.03927	1.24562	2.5692	1.76586	diaphanous homolog 2 (Drosophila)
205613_at	SYT17	12.3782	11.6535	10.7858	1.38194	1.63851	2.15607	1.78506	synaptotagmin XVII
205631_at	KIAA0586	2.05477	2.09506	2.26627	1.98666	1.61231	1.98913	1.44557	KIAA0586
205640_at	ALDH3B1	1.54932	1.73074	1.37345	1.52589	1.16387	2.12499	2.15482	aldehyde dehydrogenase 3 family, member B1
205673_s_at	ASB9	1.3327	1.25458	4.87862	1.03593	1.53603	2.07933	1.55495	ankyrin repeat and SOCS box-containing 9
205694_at	TYRP1	7.67109	7.97358	3.93172	11.372	1.17171	6.75877	1.64554	tyrosinase-related protein 1
205739_x_at	ZNF107	3.6915	3.4857	2.93401	1.21532	1.42342	1.46059	1.54067	zinc finger protein 107
205750_at	BPHL	1.44468	1.44436	1.56132	1.00578	1.2545	1.70575	1.09622	biphenyl hydrolase-like (serine hydrolase)
205780_at	BIK	2.75162	2.6036	1.29792	1.03722	1.78946	3.66888	1.60274	BCL2-interacting killer (apoptosis-inducing)
205796_at	TCP11L1	1.73337	1.78425	1.49671	1.28161	1.9206	1.22205	1.00158	t-complex 11 (mouse)-like 1
205803_s_at	TRPC1	1.8606	1.61093	1.63753	1.28623	1.05766	1.40032	1.60404	transient receptor potential cation channel, subfamily C, member 1
205851_at	NME6	1.26512	1.20316	1.92452	1.27748	1.06886	3.99124	2.15169	non-metastatic cells 6, protein expressed in (nucleoside-diphosphate kinase)
205862_at	GREB1	2.52238	2.59194	2.42444	2.052	1.47908	14.6353	1.14735	GREB1 protein
205868_s_at	PTPN11	1.45179	1.30529	1.55087	1.0711	1.96718	1.00817	1.21808	protein tyrosine phosphatase, non-receptor type 11
205875_s_at	TREX1	2.9521	2.74936	3.15424	1.24523	1.52393	2.28368	1.13477	three prime repair exonuclease 1
205881_at	ZNF74	1.77825	1.81489	1.77468	1.13611	1.1306	5.32476	2.03743	zinc finger protein 74
205896_at	SLC22A4	1.96329	1.70955	2.37058	1.35714	1.98885	1.43043	1.84444	solute carrier family 22 (organic cation/ergothioneine transporter), member 4
205904_at	MICA	2.25656	2.33664	2.04381	1.11677	1.00325	1.56844	1.08822	MHC class I polypeptide-related sequence A
205905_s_at	MICA /// MICB	1.94808	1.93799	1.87705	1.09306	1.01401	1.66996	1.21859	MHC class I polypeptide-related sequence A /// MHC class I polypeptide-related sequence B
205961_s_at	PSIP1	1.12852	1.12365	1.55856	1.01836	1.28342	1.45272	1.60293	PC4 and SFRS1 interacting protein 1
206019_at	RBM19	1.94858	1.9146	1.79563	1.1655	1.03718	1.01332	1.71603	RNA binding motif protein 19
206036_s_at	REL	1.39219	1.39513	1.83004	1.61506	1.07829	1.46308	1.36868	v-rel reticuloendotheliosis viral oncogene homolog (avian)
206044_s_at	BRAF	2.11446	1.99414	1.05841	1.06931	1.45719	1.43441	1.75284	v-raf murine sarcoma viral oncogene homolog B1
206046_at	ADAM23	1.57052	1.70048	1.83886	1.18067	4.26904	4.4073	1.68378	ADAM metallopeptidase domain 23
206055_s_at	SNRPA1	2.38372	2.25316	2.59186	1.15054	1.15375	1.5412	1.27274	small nuclear ribonucleoprotein polypeptide A'
206059_at	ZNF91	1.02959	1.07876	1.93363	1.72282	1.21126	1.14094	1.62297	zinc finger protein 91
206098_at	ZBTB6	3.69742	3.21287	3.20703	2.01451	1.11238	1.10944	1.16763	zinc finger and BTB domain containing 6
206103_at	RAC3	2.18376	2.29395	2.26902	3.24755	1.0534	1.4569	1.57216	ras-related C3 botulinum toxin substrate 3 (rho family, small GTP binding protein Rac3)
206116_s_at	TPM1	1.93221	1.85624	1.23994	1.55432	1.02754	1.11185	1.12119	tropomyosin 1 (alpha)
206117_at	TPM1	1.91866	1.90263	1.01316	2.57937	1.23492	2.42906	1.03381	tropomyosin 1 (alpha)
206132_at	MCC	1.50097	1.52456	1.18459	1.22849	1.57494	1.29091	1.45565	mutated in colorectal cancers
206141_at	MOCS3	2.10543	2.30406	2.19296	1.02329	1.1351	1.59548	1.33221	molybdenum cofactor synthesis 3
206147_x_at	SCML2	2.04188	2.30268	1.93215	1.14973	1.1183	1.05598	1.53294	sex comb on midleg-like 2 (Drosophila)
206205_at	MPHOSPH9	2.16849	2.03081	2.13328	1.13047	1.26893	2.0586	3.5356	M-phase phosphoprotein 9
206233_at	B4GALT6	1.31368	1.46249	1.56201	1.25623	1.4033	1.60432	2.30886	UDP-Gal:betaGlcNAc beta 1,4- galactosyltransferase, polypeptide 6
206284_x_at	CLTB	1.50227	1.51971	1.00638	1.00843	1.04095	1.79005	1.51309	clathrin, light chain (Lcb)
206307_s_at	FOXD1	1.92221	1.73102	1.11741	2.30679	1.29451	15.3588	1.16706	forkhead box D1
206397_x_at	GDF1 /// LASS1	2.72739	3.07011	2.79508	2.29472	1.20451	1.62387	1.08397	growth differentiation factor 1 /// LAG1 homolog, ceramide synthase 1
206416_at	ZNF205	1.66931	1.48233	1.52507	1.12104	1.24537	1.42115	2.02388	zinc finger protein 205
206441_s_at	COMMD4	1.67291	1.60272	1.39928	1.11373	1.39313	1.30997	1.60814	COMM domain containing 4
206485_at	CD5	1.29131	1.22566	1.53832	1.09717	1.12214	1.99265	1.38777	CD5 molecule
206511_s_at	SIX2	1.826	1.72347	1.62751	1.21066	1.79061	1.14447	1.37731	SIX homeobox 2
206555_s_at	THUMPD1	1.46955	1.52874	1.41705	1.22442	1.53364	1.3295	1.58056	THUMP domain containing 1
206613_s_at	TAF1A	2.96127	2.35245	2.85743	1.51686	1.12314	1.84084	1.35618	TATA box binding protein (TBP)-associated factor, RNA polymerase I, A, 48kDa
206668_s_at	SCAMP1	1.44582	1.91009	1.69435	2.30951	2.02868	2.25702	3.1872	secretory carrier membrane protein 1
206683_at	ZNF165	1.64928	1.97582	2.20967	1.3577	1.07533	1.52087	1.36481	zinc finger protein 165
206703_at	CHRNB1	1.66167	1.79812	1.90697	1.01596	1.13326	1.01337	1.89578	cholinergic receptor, nicotinic, beta 1 (muscle)
206724_at	CBX4	1.05979	1.04622	1.88249	1.22978	1.16614	1.95247	1.44229	chromobox homolog 4 (Pc class homolog, Drosophila)
206766_at	ITGA10	1.54043	1.65696	1.57906	1.49174	1.05232	4.4912	1.48329	integrin, alpha 10
206770_s_at	SLC35A3	2.01183	1.96414	1.58866	1.12387	1.06439	1.40592	1.73968	solute carrier family 35 (UDP-N-acetylglucosamine (UDP-GlcNAc) transporter), member A3
206777_s_at	CRYBB2 /// CRYBB2P1	1.47235	1.53494	1.78322	1.15525	1.0096	1.32947	1.61413	crystallin, beta B2 /// crystallin, beta B2 pseudogene 1
206818_s_at	CNNM2	1.72266	1.80971	1.61561	1.16206	1.19599	1.62133	1.33246	cyclin M2
206900_x_at	ZNF253	2.44519	2.10958	1.62433	1.14221	2.45612	1.63062	1.02658	zinc finger protein 253
206918_s_at	CPNE1	1.43196	1.38644	1.69061	1.35815	1.51168	1.02563	1.04371	copine I
206953_s_at	LPHN2	2.5162	1.88996	1.6283	1.03279	1.06419	1.91104	2.06759	latrophilin 2
206992_s_at	ATP5S	1.70375	1.55551	1.62803	1.24058	1.07121	1.95784	1.35763	ATP synthase, H+ transporting, mitochondrial F0 complex, subunit s (factor B)
207011_s_at	PTK7	3.0312	3.4549	3.05641	1.23028	1.57238	1.35928	1.57431	PTK7 protein tyrosine kinase 7
207020_at	HSF2BP	2.45015	1.91584	1.69123	1.49838	1.50201	1.20172	1.89293	heat shock transcription factor 2 binding protein
207030_s_at	CSRP2	1.85982	1.63191	4.06884	1.00558	1.49075	1.17321	2.64007	cysteine and glycine-rich protein 2
207046_at	HIST2H4A /// HIST2H4B	1.66729	1.74385	1.16854	1.03301	1.06212	3.14036	1.64407	histone cluster 2, H4a /// histone cluster 2, H4b
207069_s_at	SMAD6	2.05274	2.05342	1.30686	1.78952	1.07914	1.21343	1.23989	SMAD family member 6
207156_at	HIST1H2AG	4.20626	4.14829	2.97786	1.15808	1.01741	3.77526	1.28543	histone cluster 1, H2ag
207169_x_at	DDR1	1.47747	1.57739	2.16319	2.04501	1.22925	1.4706	1.20438	discoidin domain receptor tyrosine kinase 1
207173_x_at	CDH11	7.03981	8.45939	6.60266	1.23241	1.65729	1.85252	1.83375	cadherin 11, type 2, OB-cadherin (osteoblast)
207192_at	DNASE1L2	2.07731	1.53653	4.05027	10.9166	1.05286	2.11185	1.02619	deoxyribonuclease I-like 2
207233_s_at	MITF	2.09358	1.50169	2.46841	1.09777	1.00683	1.70312	1.06827	microphthalmia-associated transcription factor
207292_s_at	MAPK7	1.4465	1.52083	1.4303	1.045	1.00155	1.55892	1.27584	mitogen-activated protein kinase 7
207332_s_at	TFRC	1.61297	1.71164	2.45027	1.43004	1.09484	1.80382	1.31344	transferrin receptor (p90, CD71)
207348_s_at	LIG3	1.48245	1.55441	1.5986	1.12478	1.30995	1.63094	1.31243	ligase III, DNA, ATP-dependent
207357_s_at	GALNT10	2.00514	2.25435	1.61931	1.00428	1.17936	1.55315	1.10025	UDP-N-acetyl-alpha-D-galactosamine:polypeptide N-acetylgalactosaminyltransferase 10 (GalNAc-T10)
207405_s_at	RAD17	1.87604	2.03135	2.10953	1.21535	1.13167	1.98595	1.52765	RAD17 homolog (S. pombe)
207425_s_at		1.36356	1.47336	1.56619	1.22906	1.21839	1.06915	2.06132	septin 9
207438_s_at	SNUPN	1.37204	1.41925	1.50751	1.10701	1.09973	1.2732	1.50286	snurportin 1
207494_s_at	ZNF76	1.4668	1.38949	1.56054	1.24626	1.05443	1.43344	2.31224	zinc finger protein 76 (expressed in testis)
207515_s_at	POLR1C	1.80008	1.84969	1.7646	1.50458	1.19533	1.23283	1.14152	polymerase (RNA) I polypeptide C, 30kDa
207543_s_at	P4HA1	1.67436	1.70887	2.00335	1.2323	1.12407	1.93166	1.40883	prolyl 4-hydroxylase, alpha polypeptide I
207559_s_at	ZMYM3	1.38155	1.46629	1.6557	1.15798	1.09895	1.94085	2.47589	zinc finger, MYM-type 3
207604_s_at	SLC4A7	1.08349	1.01129	1.55547	1.52989	1.46112	1.22475	1.29414	solute carrier family 4, sodium bicarbonate cotransporter, member 7
207608_x_at	CYP1A2	1.61763	1.74956	1.74327	1.01153	1.08965	2.43342	1.38471	cytochrome P450, family 1, subfamily A, polypeptide 2
207621_s_at	PEMT	2.21908	2.06908	2.15533	1.17001	1.09106	2.25154	1.67749	phosphatidylethanolamine N-methyltransferase
207700_s_at	NCOA3	1.92084	1.7808	1.04032	1.32416	1.18379	1.85001	1.22316	nuclear receptor coactivator 3
207719_x_at	CEP170	2.10603	2.26168	1.79551	1.04473	1.17885	1.29289	1.72114	centrosomal protein 170kDa
207738_s_at	NCKAP1	3.37896	3.43664	3.40996	1.44441	1.04593	1.52601	1.22779	NCK-associated protein 1
207761_s_at	METTL7A	2.08309	2.53479	4.06613	1.19088	1.79985	1.02923	6.97092	methyltransferase like 7A
207785_s_at	RBPJ	1.54625	1.5774	1.59346	1.42642	1.23734	2.32233	1.98156	recombination signal binding protein for immunoglobulin kappa J region
207809_s_at	ATP6AP1	1.30378	1.3358	1.71141	1.32033	2.36686	1.67947	3.83973	ATPase, H+ transporting, lysosomal accessory protein 1
207841_at	SPIN2A	1.68741	1.43589	1.42971	5.2364	1.46859	2.24128	1.05283	spindlin family, member 2A
208003_s_at	NFAT5	1.69815	1.50657	1.28645	1.32527	1.35619	1.00133	1.50153	nuclear factor of activated T-cells 5, tonicity-responsive
208033_s_at	ZFHX3	1.37087	1.44035	1.89519	1.10854	1.35941	1.93134	1.44978	zinc finger homeobox 3
208081_s_at	ZNF442	1.93201	2.10868	1.55739	1.44949	1.6837	1.59066	1.2129	zinc finger protein 442
208097_s_at	TMX1	1.47396	1.71358	1.5456	1.00792	1.22323	2.20808	1.72461	thioredoxin-related transmembrane protein 1
208127_s_at	SOCS5	2.56859	2.46593	2.13403	1.51447	1.08367	1.7651	1.27799	suppressor of cytokine signaling 5
208210_at	MAS1	1.50938	1.51189	1.47411	5.03022	1.0888	4.26198	1.87417	MAS1 oncogene
208284_x_at	GGT1	1.29202	1.27857	1.54277	2.49251	1.29691	1.03016	1.02118	gamma-glutamyltransferase 1
208319_s_at	RBM3	2.67789	2.67747	2.57002	1.06156	1.10228	4.9466	1.75744	RNA binding motif (RNP1, RRM) protein 3
208415_x_at	ING1	1.67838	1.70817	2.02685	1.23256	1.13382	1.71467	1.21177	inhibitor of growth family, member 1
208425_s_at	TANC2	3.11117	3.36545	1.97143	1.66688	1.31675	1.63893	1.11077	tetratricopeptide repeat, ankyrin repeat and coiled-coil containing 2
208449_s_at	FGF8	1.30251	1.5137	1.53066	1.78936	1.52547	1.33301	2.756	fibroblast growth factor 8 (androgen-induced)
208456_s_at	RRAS2	1.74641	1.82936	1.64393	1.06184	1.3198	1.55435	1.18773	related RAS viral (r-ras) oncogene homolog 2
208492_at	RFXAP	2.0247	1.95945	2.05265	1.56064	1.97546	5.7968	1.51504	regulatory factor X-associated protein
208510_s_at	PPARG	1.84895	1.75484	2.95924	1.10682	1.078	1.75324	1.62897	peroxisome proliferator-activated receptor gamma
208557_at	HOXA6	1.26733	1.5212	1.3443	1.39126	1.29913	1.09542	2.47279	homeobox A6
208617_s_at	PTP4A2	1.11295	1.12495	1.65717	1.67383	1.75493	1.9046	1.04748	protein tyrosine phosphatase type IVA, member 2
208634_s_at	MACF1	1.98413	2.19955	2.05686	1.16003	1.18009	1.68563	1.18327	microtubule-actin crosslinking factor 1
208653_s_at	CD164	2.07757	1.90354	2.5538	1.00628	1.14686	1.64842	1.1538	CD164 molecule, sialomucin
208663_s_at	TTC3	1.40895	1.39506	1.93976	1.21925	1.54699	1.14796	1.50432	tetratricopeptide repeat domain 3
208682_s_at	MAGED2	2.63541	2.3767	3.28118	1.57419	1.33668	1.43085	1.3009	melanoma antigen family D, 2
208685_x_at	BRD2	1.3354	1.36693	1.6373	1.09475	1.07808	2.06907	1.46711	bromodomain containing 2
208686_s_at	BRD2	1.56159	1.70955	1.7596	1.02696	1.04128	1.74905	1.09029	bromodomain containing 2
208700_s_at	TKT	1.0192	1.02137	1.51509	1.12118	1.1365	1.72216	1.06312	transketolase
208703_s_at	APLP2	1.55608	1.73458	1.61412	1.20328	1.30576	1.65257	1.46395	amyloid beta (A4) precursor-like protein 2
208721_s_at	ANAPC5	1.43826	1.64806	1.7199	1.5482	2.08612	1.04443	1.37971	anaphase promoting complex subunit 5
208725_at	EIF2S2	1.70589	1.61593	1.96594	1.31342	2.51054	2.47134	4.57807	eukaryotic translation initiation factor 2, subunit 2 beta, 38kDa
208770_s_at	EIF4EBP2	1.38697	1.52665	1.42815	1.06384	1.27736	1.61395	1.03848	eukaryotic translation initiation factor 4E binding protein 2
208774_at	CSNK1D	1.55011	1.6083	1.91943	1.14772	1.03244	1.95751	1.0953	casein kinase 1, delta
208779_x_at	DDR1	1.31166	1.41861	1.8579	2.05973	1.18102	1.33189	1.1947	discoidin domain receptor tyrosine kinase 1
208784_s_at	KLHDC3	1.47366	1.52539	1.66167	1.42759	1.89092	1.06347	1.06089	kelch domain containing 3
208787_at	MRPL3	1.57689	1.52048	2.00013	1.31916	1.11129	2.00232	1.38056	mitochondrial ribosomal protein L3
208789_at	PTRF	1.74487	1.69573	1.90291	1.1283	1.31267	2.29103	1.34722	polymerase I and transcript release factor
208803_s_at	SRP72	1.34914	1.42416	1.53255	1.21718	1.07299	1.52218	1.3192	signal recognition particle 72kDa
208804_s_at	SFRS6	1.31776	1.32848	1.73495	1.14012	1.05644	1.56254	1.18476	splicing factor, arginine/serine-rich 6
208806_at	CHD3	1.44557	1.50718	1.63289	1.20885	1.16917	1.64044	1.11147	chromodomain helicase DNA binding protein 3
208808_s_at	HMGB2	1.88799	1.91056	1.9547	1.05563	1.0158	1.97421	2.47297	high-mobility group box 2
208814_at	HSPA4	1.93586	2.14907	2.14728	1.13513	1.35016	1.22284	1.64347	Heat shock 70kDa protein 4
208832_at	ATXN10	1.62376	1.59032	2.26132	1.05278	1.08597	1.74625	1.66234	ataxin 10
208838_at	CAND1	2.05312	2.06586	2.06663	1.67716	1.50263	1.35957	1.60457	cullin-associated and neddylation-dissociated 1
208841_s_at	G3BP2	2.86813	2.6117	2.65785	1.63902	1.81148	1.32162	1.27142	GTPase activating protein (SH3 domain) binding protein 2
208860_s_at	ATRX	1.21831	1.1922	1.68518	1.36166	1.61811	1.55532	1.55005	alpha thalassemia/mental retardation syndrome X-linked (RAD54 homolog, S. cerevisiae)
208890_s_at	PLXNB2	1.67976	1.69838	1.65677	1.86236	1.44021	2.24073	1.6755	plexin B2
208891_at	DUSP6	2.02659	1.64878	1.64244	1.07921	1.57918	1.15898	1.69838	dual specificity phosphatase 6
208896_at	DDX18	1.79489	1.66947	1.70088	1.26866	1.08253	1.10165	1.56648	DEAD (Asp-Glu-Ala-Asp) box polypeptide 18
208926_at	NEU1	1.9269	1.88221	2.41836	1.03147	1.07967	2.48194	2.39769	sialidase 1 (lysosomal sialidase)
208936_x_at	LGALS8	1.54534	1.67294	2.16224	1.08132	1.32638	1.59142	1.12029	lectin, galactoside-binding, soluble, 8
208955_at	DUT	2.44545	2.53498	1.97365	1.03154	1.11966	2.3729	1.65473	deoxyuridine triphosphatase
208978_at	CRIP2	1.24985	1.26526	1.5357	1.65252	1.10636	1.40407	1.14964	cysteine-rich protein 2
208990_s_at	HNRNPH3	1.12947	1.30064	1.50021	1.01553	1.04581	1.35016	1.74383	heterogeneous nuclear ribonucleoprotein H3 (2H9)
208992_s_at	STAT3	1.41491	1.44236	1.61	1.19489	1.28782	1.93536	1.64386	signal transducer and activator of transcription 3 (acute-phase response factor)
209020_at	C20orf111	1.63272	1.45789	1.72284	1.24161	1.25442	1.82462	1.3625	chromosome 20 open reading frame 111
209041_s_at	UBE2G2	2.29279	2.2717	2.40493	1.24851	1.18789	2.03605	1.12598	ubiquitin-conjugating enzyme E2G 2 (UBC7 homolog, yeast)
209042_s_at	UBE2G2	1.82509	1.78135	2.12646	1.44542	1.14012	1.61345	1.18559	ubiquitin-conjugating enzyme E2G 2 (UBC7 homolog, yeast)
209054_s_at	WHSC1	1.39845	1.42	1.53682	1.39393	1.37132	1.63608	1.56536	Wolf-Hirschhorn syndrome candidate 1
209060_x_at	NCOA3	1.50201	1.46056	1.01254	1.13332	1.12125	2.1469	1.33963	nuclear receptor coactivator 3
209061_at	NCOA3	1.56844	1.5428	1.09557	1.04981	1.10917	1.69701	1.00889	nuclear receptor coactivator 3
209068_at	HNRPDL	1.91566	2.04466	2.1042	1.23024	1.71277	1.29566	1.65225	heterogeneous nuclear ribonucleoprotein D-like
209082_s_at	COL18A1	1.25314	1.19156	1.69167	1.74677	1.20477	1.34651	1.73397	collagen, type XVIII, alpha 1
209093_s_at	GBA /// GBAP	1.4329	1.44649	1.76946	1.02855	1.156	1.20345	1.56309	glucosidase, beta; acid (includes glucosylceramidase) /// glucosidase, beta; acid, pseudogene
209094_at	DDAH1	1.5783	1.55603	2.22852	1.13983	1.59357	2.57906	4.0564	dimethylarginine dimethylaminohydrolase 1
209096_at	UBE2V2	2.01564	1.88112	1.9777	1.09597	1.15549	2.76348	1.9403	ubiquitin-conjugating enzyme E2 variant 2
209113_s_at	HMG20B	1.69979	1.72646	1.8488	1.66172	1.07151	1.12324	1.21812	high-mobility group 20B
209114_at	TSPAN1	1.5925	1.54802	1.11493	1.5403	1.89554	2.2167	1.24675	tetraspanin 1
209118_s_at	TUBA1A	1.02671	1.00536	1.7383	1.50569	1.11173	1.09109	1.10872	tubulin, alpha 1a
209119_x_at	NR2F2	1.69112	1.65672	1.34838	1.00719	1.11821	1.51579	1.31223	nuclear receptor subfamily 2, group F, member 2
209180_at	RABGGTB	1.471	1.61583	1.55691	1.32784	1.31196	1.89466	1.86986	Rab geranylgeranyltransferase, beta subunit
209181_s_at	RABGGTB	1.41618	1.386	1.56673	1.17196	1.11042	1.99799	1.85957	Rab geranylgeranyltransferase, beta subunit
209193_at	PIM1	1.97034	1.88167	1.70265	1.18836	1.0202	1.64244	1.5835	pim-1 oncogene
209209_s_at	FERMT2	1.47411	1.59297	2.14118	1.04385	1.31792	2.15712	1.47947	fermitin family homolog 2 (Drosophila)
209210_s_at	FERMT2	1.34109	1.41729	2.01701	1.06715	1.19415	2.26133	1.49579	fermitin family homolog 2 (Drosophila)
209211_at	KLF5	3.76903	3.67498	6.01009	1.93991	2.63048	1.73041	1.36452	Kruppel-like factor 5 (intestinal)
209214_s_at	EWSR1	2.0245	1.87354	2.14738	1.10752	1.00932	1.64292	1.29659	Ewing sarcoma breakpoint region 1
209239_at	NFKB1	1.32881	1.41019	1.6516	1.56425	1.38719	1.26006	1.10584	nuclear factor of kappa light polypeptide gene enhancer in B-cells 1
209255_at	KLHDC10	1.50328	1.51096	1.17216	1.8233	2.12446	1.04815	1.01634	kelch domain containing 10
209271_at	BPTF	1.4458	1.47926	1.68554	1.42067	1.07288	1.86735	1.27155	bromodomain PHD finger transcription factor
209274_s_at	ISCA1	1.87619	1.85204	1.74936	1.23984	1.19406	1.51274	1.12979	iron-sulfur cluster assembly 1 homolog (S. cerevisiae)
209277_at	TFPI2	2.09817	1.99953	2.59962	2.09109	1.0181	1.16649	3.58495	tissue factor pathway inhibitor 2
209278_s_at	TFPI2	3.49474	3.33567	4.36962	1.03782	1.55808	1.2822	1.04911	tissue factor pathway inhibitor 2
209289_at	NFIB	1.96223	1.95659	1.78413	1.69489	1.23432	2.37508	1.34006	nuclear factor I/B
209290_s_at	NFIB	1.78861	1.75366	1.52815	1.70684	1.29527	2.51895	1.27879	nuclear factor I/B
209296_at	PPM1B	1.44592	1.70411	1.32965	1.21528	1.04046	1.61775	1.24275	protein phosphatase 1B (formerly 2C), magnesium-dependent, beta isoform
209310_s_at	CASP4	2.8687	2.64192	3.18631	1.22032	1.0179	1.68634	1.57498	caspase 4, apoptosis-related cysteine peptidase
209314_s_at	HBS1L	3.74073	3.38086	3.18128	1.11838	1.0706	1.49653	1.56374	HBS1-like (S. cerevisiae)
209329_x_at	HIGD2A	1.60905	1.59156	1.37959	1.09596	1.09817	1.50046	1.37412	HIG1 hypoxia inducible domain family, member 2A
209353_s_at		1.3645	1.37581	1.52543	1.04073	1.42363	6.03654	1.42475
209373_at	MALL	2.94495	2.24277	2.51387	1.23871	1.68617	1.01384	1.00178	mal, T-cell differentiation protein-like
209379_s_at	KIAA1128	1.53752	1.54609	1.47497	1.31417	1.13227	1.64244	1.28706	KIAA1128
209388_at	PAPOLA	2.18361	2.17179	1.91369	1.36848	1.06396	1.23665	1.54382	poly(A) polymerase alpha
209402_s_at	SLC12A4	1.54053	1.38506	1.36865	1.66854	3.46261	3.08749	7.26597	solute carrier family 12 (potassium/chloride transporters), member 4
209414_at	FZR1	1.9432	1.93517	1.8173	1.15782	1.42848	1.59437	1.35212	fizzy/cell division cycle 20 related 1 (Drosophila)
209417_s_at	IFI35	2.32314	2.24341	6.08435	1.48449	1.02225	1.02298	3.32495	interferon-induced protein 35
209459_s_at	ABAT	1.46489	1.48798	2.18551	1.41622	1.17067	2.68849	1.10057	4-aminobutyrate aminotransferase
209461_x_at	WDR18	1.72987	1.66685	1.68296	1.21846	1.32088	1.64986	1.20862	WD repeat domain 18
209468_at	LRP5	1.10885	1.0284	1.74004	1.59479	1.12079	1.44094	1.01655	low density lipoprotein receptor-related protein 5
209476_at	TMX1	2.4615	2.38628	2.66077	1.09183	1.07023	2.26089	1.7011	thioredoxin-related transmembrane protein 1
209490_s_at	PPT2	1.82712	1.86605	1.67305	1.02133	1.15157	2.86434	1.54702	palmitoyl-protein thioesterase 2
209494_s_at	PATZ1	1.50454	1.55919	1.64111	1.45298	1.06098	1.85302	1.46019	POZ (BTB) and AT hook containing zinc finger 1
209499_x_at	TNFSF12-TNFSF13 /// TNFSF13	1.39572	1.86748	1.75227	1.44537	1.50899	1.01246	1.05842	TNFSF12-TNFSF13 readthrough transcript /// tumor necrosis factor (ligand) superfamily, member 13
209514_s_at	RAB27A	1.19126	1.33947	1.9808	1.14932	1.20411	1.02305	1.98802	RAB27A, member RAS oncogene family
209515_s_at	RAB27A	1.49686	1.56408	1.33654	1.47898	1.54729	1.37064	1.26135	RAB27A, member RAS oncogene family
209531_at	GSTZ1	1.8121	1.61709	1.49506	1.42352	1.25182	2.98488	2.07356	glutathione transferase zeta 1
209605_at	TST	1.72711	1.68017	1.86828	1.0612	1.11679	2.17055	1.88107	thiosulfate sulfurtransferase (rhodanese)
209610_s_at	SLC1A4	3.07985	3.13944	3.6657	1.43579	1.32089	1.34966	1.57077	solute carrier family 1 (glutamate/neutral amino acid transporter), member 4
209628_at	NXT2	1.93245	1.82168	1.72628	1.09549	1.31328	2.90795	4.08133	nuclear transport factor 2-like export factor 2
209629_s_at	NXT2	2.0721	1.82921	1.64573	1.41073	1.48037	2.36413	4.90088	nuclear transport factor 2-like export factor 2
209635_at	AP1S1	1.50452	1.44176	1.41281	2.82778	1.00715	1.14958	1.10237	adaptor-related protein complex 1, sigma 1 subunit
209648_x_at	SOCS5	1.71102	1.66058	1.56289	1.64497	1.28289	1.38329	1.2063	suppressor of cytokine signaling 5
209649_at	STAM2	2.93055	2.81897	2.58334	1.26577	1.00183	2.06014	1.56262	signal transducing adaptor molecule (SH3 domain and ITAM motif) 2
209656_s_at	TMEM47	4.41376	5.50217	4.80674	3.68831	3.52695	3.39426	3.46582	transmembrane protein 47
209666_s_at	CHUK	2.6287	2.35231	2.49939	1.08948	1.03872	2.66197	2.21623	conserved helix-loop-helix ubiquitous kinase
209667_at	CES2	1.36122	1.3689	1.69034	1.3114	1.26752	1.60894	1.40111	carboxylesterase 2 (intestine, liver)
209682_at	CBLB	1.33065	1.24219	2.3941	1.59074	1.59093	1.19164	1.43128	Cas-Br-M (murine) ecotropic retroviral transforming sequence b
209691_s_at	DOK4	1.57244	1.68876	1.82412	1.52744	1.1169	1.76705	1.11418	docking protein 4
209697_at		1.39163	1.54844	1.61443	1.75409	1.12498	2.77759	1.16543
209699_x_at	AKR1C2	3.45416	3.00985	1.88069	4.56389	1.23391	1.31112	1.30291	aldo-keto reductase family 1, member C2 (dihydrodiol dehydrogenase 2; bile acid binding protein; 3-alpha hydroxysteroid dehydrogenase, type III)
209705_at	MTF2	1.20006	1.1841	1.71353	1.42216	1.17972	1.68584	1.31624	metal response element binding transcription factor 2
209706_at	NKX3-1	1.85432	1.37083	1.21038	1.05361	1.43546	1.45137	2.7107	NK3 homeobox 1
209729_at	GAS2L1	2.06615	2.27575	2.4844	1.09073	1.00167	1.90101	1.42619	growth arrest-specific 2 like 1
209733_at	MID2	1.50957	1.49282	2.11624	1.12882	1.69014	1.24408	1.19127	midline 2
209735_at	ABCG2	4.53052	6.33953	6.72275	1.16701	1.90633	1.29977	1.42845	ATP-binding cassette, sub-family G (WHITE), member 2
209751_s_at	TRAPPC2 /// TRAPPC2P1	2.48222	2.53823	2.41403	1.18882	1.19746	1.50439	1.4397	trafficking protein particle complex 2 /// trafficking protein particle complex 2 pseudogene 1
209755_at	NMNAT2	3.17311	3.03479	2.45534	1.84739	14.3076	1.51769	2.34616	nicotinamide nucleotide adenylyltransferase 2
209803_s_at	PHLDA2	2.09772	1.98123	1.86183	1.14877	1.55912	1.38673	1.43771	pleckstrin homology-like domain, family A, member 2
209865_at	SLC35A3	1.77582	1.9151	1.24793	1.0249	1.06159	2.04191	1.8135	solute carrier family 35 (UDP-N-acetylglucosamine (UDP-GlcNAc) transporter), member A3
209872_s_at	PKP3	1.49857	1.55016	1.568	1.60947	1.24141	1.61259	1.06617	plakophilin 3
209876_at	GIT2	1.47711	1.57413	1.52574	1.01209	1.21233	1.69376	1.35414	G protein-coupled receptor kinase interacting ArfGAP 2
209885_at	RHOD	1.57258	1.5781	1.19456	2.26728	1.5599	2.88958	1.31022	ras homolog gene family, member D
209892_at	FUT4	1.44593	1.5494	1.18507	1.66421	2.94557	1.24586	2.23279	fucosyltransferase 4 (alpha (1,3) fucosyltransferase, myeloid-specific)
209896_s_at	PTPN11	1.30167	1.50596	1.5837	1.50959	1.36734	1.05246	1.0709	protein tyrosine phosphatase, non-receptor type 11
209897_s_at	SLIT2	6.34705	5.98419	1.255	1.37218	1.14831	2.89776	1.14108	slit homolog 2 (Drosophila)
209908_s_at	TGFB2	1.26618	1.45962	1.53877	2.37187	1.4016	2.35675	1.86824	transforming growth factor, beta 2
209920_at	BMPR2	1.58993	1.83758	1.69686	1.49398	1.12096	1.72737	1.15911	bone morphogenetic protein receptor, type II (serine/threonine kinase)
209932_s_at	DUT	1.86656	1.97442	1.52104	1.0638	1.00245	1.8289	1.72842	deoxyuridine triphosphatase
209938_at	TADA2L	1.22232	1.56219	1.34284	1.00698	1.07899	1.60018	1.69394	transcriptional adaptor 2 (ADA2 homolog, yeast)-like
209962_at	EPOR	2.14269	2.15959	2.21558	1.78593	1.53222	1.51739	1.08664	erythropoietin receptor
209965_s_at	RAD51L3	1.53551	1.62452	1.84494	1.07418	1.15492	1.94984	1.85347	RAD51-like 3 (S. cerevisiae)
209980_s_at	SHMT1	1.63968	1.55245	1.81785	1.0557	1.9188	1.40842	2.07486	serine hydroxymethyltransferase 1 (soluble)
209989_at	ZNF268	1.7381	1.66851	1.22786	1.65498	1.12923	1.96952	1.04895	zinc finger protein 268
209998_at	PIGO	1.54987	1.63645	1.45383	1.15388	1.12018	3.50724	2.05446	phosphatidylinositol glycan anchor biosynthesis, class O
210010_s_at	SLC25A1	1.79789	1.84831	1.22341	1.31801	1.0187	1.93243	1.71511	solute carrier family 25 (mitochondrial carrier; citrate transporter), member 1
210024_s_at	UBE2E3	1.57287	1.54962	1.42742	1.04402	1.12244	1.1396	1.51707	ubiquitin-conjugating enzyme E2E 3 (UBC4/5 homolog, yeast)
210042_s_at	CTSZ	2.66275	2.41007	2.41649	1.94258	1.12813	1.46359	1.10807	cathepsin Z
210046_s_at	IDH2	1.22942	1.13497	1.87382	1.30018	1.17601	1.61641	1.14929	isocitrate dehydrogenase 2 (NADP+), mitochondrial
210069_at	CHKB /// CPT1B	2.37387	2.34074	2.71713	1.0171	1.39183	2.24055	1.13871	choline kinase beta /// carnitine palmitoyltransferase 1B (muscle)
210074_at	CTSL2	1.64208	1.81204	1.30212	1.02744	1.64362	3.1362	1.34649	cathepsin L2
210075_at		1.27345	1.26271	1.62295	1.21934	1.05162	1.9337	1.2102	membrane-associated ring finger (C3HC4) 2
210111_s_at	KLHDC10	1.719	1.78493	1.57145	1.80518	2.40134	1.04585	1.08387	Kelch domain containing 10
210129_s_at	TTLL3	1.71722	1.55921	1.63459	1.49306	1.31872	1.61523	1.70836	tubulin tyrosine ligase-like family, member 3
210172_at	SF1	1.39368	1.52238	1.53781	1.32993	1.6014	1.35752	2.1041	splicing factor 1
210201_x_at	BIN1	1.14585	1.20457	1.78208	1.3466	2.81122	1.4832	1.1154	bridging integrator 1
210220_at	FZD2	1.50819	1.40826	1.48316	1.39312	1.76595	1.43827	1.00017	frizzled homolog 2 (Drosophila)
210239_at	IRX5	2.57242	2.75968	3.1779	1.31415	1.12125	1.9893	1.06438	iroquois homeobox 5
210240_s_at	CDKN2D	1.57784	1.60634	1.17107	1.10405	1.55327	1.65292	2.32205	cyclin-dependent kinase inhibitor 2D (p19, inhibits CDK4)
210250_x_at	ADSL	1.50489	1.43212	1.4787	1.66158	1.52874	1.55847	1.4741	adenylosuccinate lyase
210298_x_at	FHL1	18.5331	18.0805	12.9854	3.39059	1.97381	2.34104	1.5049	four and a half LIM domains 1
210340_s_at	CSF2RA /// LOC100133516	1.64772	1.34141	1.51756	1.35877	2.54427	1.52194	10.7321	colony stimulating factor 2 receptor, alpha, low-affinity (granulocyte-macrophage) /// hypothetical protein LOC100133516
210344_at	OSBPL7	1.71451	1.7606	1.89725	1.17016	1.1109	1.16786	6.50797	oxysterol binding protein-like 7
210367_s_at	PTGES	2.97887	2.24442	2.93776	1.19802	1.64959	1.78318	1.10514	prostaglandin E synthase
210396_s_at	BOLA2 /// LOC440354 /// LOC595101	3.41067	3.29244	3.37158	1.36225	1.07204	1.59135	1.10129	bolA homolog 2 (E. coli) /// PI-3-kinase-related kinase SMG-1 pseudogene /// PI-3-kinase-related kinase SMG-1 pseudogene
210399_x_at	FUT6	1.48527	1.41966	1.72382	2.00833	1.20608	1.20447	2.24502	fucosyltransferase 6 (alpha (1,3) fucosyltransferase)
210443_x_at	OGFR	1.65843	1.79951	1.78674	1.14948	1.30286	1.94634	1.30002	opioid growth factor receptor
210463_x_at	TRMT1	1.58108	1.65451	1.59022	1.61509	1.19262	1.14367	1.15831	TRM1 tRNA methyltransferase 1 homolog (S. cerevisiae)
210480_s_at	MYO6	1.04008	1.16992	1.97837	1.15026	1.1402	1.53675	1.11132	myosin VI
210519_s_at	NQO1	3.07017	2.91835	2.06794	1.09649	1.0503	2.24028	1.06716	NAD(P)H dehydrogenase, quinone 1
210544_s_at	ALDH3A2	1.77081	1.93485	1.92302	1.16578	1.57879	1.39819	1.10875	aldehyde dehydrogenase 3 family, member A2
210586_x_at	RHD	1.69527	1.75653	1.8638	1.85818	1.18056	4.23798	3.24127	Rh blood group, D antigen
210589_s_at	GBAP	1.42676	1.51226	1.51694	1.15272	1.08973	1.34435	1.65465	glucosidase, beta; acid, pseudogene
210605_s_at	MFGE8	1.59447	1.35234	1.42088	1.64712	1.45632	2.25174	1.24647	milk fat globule-EGF factor 8 protein
210609_s_at	TP53I3	2.52105	2.51673	1.91689	1.4675	1.56553	1.28925	2.02568	tumor protein p53 inducible protein 3
210650_s_at	PCLO	1.6869	2.01643	2.00873	1.00444	1.44383	1.04855	1.51614	piccolo (presynaptic cytomatrix protein)
210657_s_at		1.52248	1.28309	1.12615	1.80187	2.24412	1.49005	2.06915	septin 4
210706_s_at	RNF24	4.50863	4.56434	4.59782	1.47772	1.23315	1.46595	1.76096	ring finger protein 24
210710_at	AGGF1	1.71478	1.83448	1.43301	1.04815	1.05286	1.86808	1.1283	angiogenic factor with G patch and FHA domains 1
210719_s_at	HMG20B	1.66728	1.63519	1.8761	1.54644	1.25725	1.26509	1.37728	high-mobility group 20B
210749_x_at	DDR1	1.31038	1.42177	1.93065	1.69982	1.16943	1.39471	1.12772	discoidin domain receptor tyrosine kinase 1
210788_s_at	DHRS7	1.97257	1.93466	2.15145	1.111	1.328	1.68404	1.26491	dehydrogenase/reductase (SDR family) member 7
210797_s_at	OASL	1.51423	1.38744	1.01406	1.22153	1.05711	1.80305	1.16986	2'-5'-oligoadenylate synthetase-like
210813_s_at	XRCC4	1.92239	2.01378	1.72376	1.0675	1.56199	1.51622	1.49561	X-ray repair complementing defective repair in Chinese hamster cells 4
210822_at	RPL13P5	1.82161	1.75617	1.98422	1.1876	1.69735	2.77422	1.06241	ribosomal protein L13 pseudogene 5
210868_s_at	ELOVL6	3.60623	3.07095	3.05557	1.26994	1.42638	1.01873	1.6608	ELOVL family member 6, elongation of long chain fatty acids (FEN1/Elo2, SUR4/Elo3-like, yeast)
210951_x_at	RAB27A	1.16343	1.33679	2.01593	1.05387	1.25655	1.04577	1.95322	RAB27A, member RAS oncogene family
210963_s_at	GYG2	1.65304	1.47849	1.59544	1.56427	1.05942	1.41242	1.15845	glycogenin 2
210994_x_at	TRIM23	1.3265	1.50187	1.37962	1.41738	1.87136	1.04795	1.07662	tripartite motif-containing 23
211018_at	LSS	4.37169	4.37517	3.87294	1.45544	1.21649	2.0052	2.86202	lanosterol synthase (2,3-oxidosqualene-lanosterol cyclase)
211019_s_at	LSS	3.61099	3.84025	4.01512	1.09805	1.32693	1.63203	1.37549	lanosterol synthase (2,3-oxidosqualene-lanosterol cyclase)
211026_s_at	MGLL	1.73443	1.697	3.65488	1.14526	1.44716	1.2951	2.01252	monoglyceride lipase
211029_x_at	FGF18	1.34238	1.6142	1.3779	1.06993	9.29757	2.4697	3.13222	fibroblast growth factor 18
211043_s_at	CLTB	1.48993	1.62066	1.04279	1.01814	1.01906	1.95796	1.83713	clathrin, light chain (Lcb)
211061_s_at	MGAT2	1.84715	2.08521	1.91439	1.56997	1.83578	1.48136	1.2421	mannosyl (alpha-1,6-)-glycoprotein beta-1,2-N-acetylglucosaminyltransferase
211074_at	FOLR1	1.8346	1.51312	1.28905	1.35109	1.5292	1.32978	1.4105	folate receptor 1 (adult)
211113_s_at	ABCG1	1.10735	1.16928	2.32766	1.82955	2.04215	1.30176	1.86225	ATP-binding cassette, sub-family G (WHITE), member 1
211152_s_at	HTRA2	1.94807	1.99568	1.85324	1.29848	1.13778	1.53444	1.72454	HtrA serine peptidase 2
211162_x_at	SCD	2.42114	2.37664	2.38237	1.73227	1.13714	1.61628	1.99418	stearoyl-CoA desaturase (delta-9-desaturase)
211177_s_at	TXNRD2	1.65729	1.59093	1.61668	1.17661	1.16251	1.54023	1.43629	thioredoxin reductase 2
211226_at	GALR2	1.60446	1.5034	1.17837	6.31175	1.51943	4.84372	6.91136	galanin receptor 2
211228_s_at	RAD17	1.72974	1.66281	1.76425	1.1962	1.26348	1.56377	1.39065	RAD17 homolog (S. pombe)
211285_s_at	UBE3A	2.00827	1.89737	1.63092	1.19484	1.21033	1.96741	1.56833	ubiquitin protein ligase E3A
211316_x_at	CFLAR	1.57156	1.5738	1.51382	1.10019	1.05487	1.67938	1.14823	CASP8 and FADD-like apoptosis regulator
211342_x_at	MED12	1.70912	1.63638	2.01754	1.17107	1.03457	1.60138	1.33766	mediator complex subunit 12
211375_s_at	ILF3	1.71129	1.61394	1.6807	1.4672	1.82397	1.11363	1.47808	interleukin enhancer binding factor 3, 90kDa
211379_x_at	B3GALNT1	5.25001	5.78242	9.34966	1.35856	1.42644	1.09848	1.65183	beta-1,3-N-acetylgalactosaminyltransferase 1 (globoside blood group)
211382_s_at	TACC2	1.73009	1.7789	2.39002	1.33206	2.04253	1.6088	1.45275	transforming, acidic coiled-coil containing protein 2
211512_s_at	OGFR	1.70694	1.57113	1.79279	1.02028	1.17128	1.66248	1.41696	opioid growth factor receptor
211543_s_at	GRK6	1.43469	1.3544	1.57687	1.10399	1.18736	2.36373	1.73319	G protein-coupled receptor kinase 6
211575_s_at	UBE3A	1.70124	1.66244	1.49629	1.08486	1.02225	1.90425	1.77627	ubiquitin protein ligase E3A
211611_s_at	ATF6B /// TNXB	1.83477	1.62586	1.96768	2.18288	1.69101	1.26569	1.04238	activating transcription factor 6 beta /// tenascin XB
211653_x_at	AKR1C2	3.14306	2.68769	1.71377	1.54872	1.32313	2.13888	1.3312	aldo-keto reductase family 1, member C2 (dihydrodiol dehydrogenase 2; bile acid binding protein; 3-alpha hydroxysteroid dehydrogenase, type III)
211656_x_at	HLA-DQB1	1.49166	1.53299	1.91064	1.09054	1.00249	1.10928	2.89897	major histocompatibility complex, class II, DQ beta 1
211671_s_at	NR3C1	3.68314	4.21218	2.21997	1.0156	1.29145	1.09024	1.55011	nuclear receptor subfamily 3, group C, member 1 (glucocorticoid receptor)
211686_s_at	MAK16	1.28187	1.34141	1.52427	1.82331	1.36731	1.02569	1.06165	MAK16 homolog (S. cerevisiae)
211715_s_at	BDH1	2.72014	2.77987	2.6059	1.40641	1.16605	1.6221	1.07196	3-hydroxybutyrate dehydrogenase, type 1
211717_at	ANKRD40	1.53359	1.38013	1.42929	1.07955	1.1352	1.48862	1.55815	ankyrin repeat domain 40
211732_x_at	HNMT	1.05434	1.1337	1.82329	1.0429	1.25183	1.52282	2.46819	histamine N-methyltransferase
211747_s_at	LSM5	2.41896	2.36708	2.91004	1.21365	1.0904	1.5066	1.30006	LSM5 homolog, U6 small nuclear RNA associated (S. cerevisiae)
211754_s_at	SLC25A17	1.94249	1.79142	2.19636	1.30361	1.22587	1.53787	1.20905	solute carrier family 25 (mitochondrial carrier; peroxisomal membrane protein, 34kDa), member 17
211764_s_at	UBE2D1	2.25675	2.2791	2.44558	1.09941	1.01707	1.57448	1.21309	ubiquitin-conjugating enzyme E2D 1 (UBC4/5 homolog, yeast)
211792_s_at	CDKN2C	1.17002	1.11786	1.54202	1.09312	1.1991	1.25584	1.96673	cyclin-dependent kinase inhibitor 2C (p18, inhibits CDK4)
211810_s_at	GALC	1.78958	1.82263	1.25503	1.06692	1.59521	1.12712	1.17196	galactosylceramidase
211812_s_at	B3GALNT1	1.09241	1.02928	1.6714	1.3566	1.69683	1.07747	1.7065	beta-1,3-N-acetylgalactosaminyltransferase 1 (globoside blood group)
211874_s_at	MYST4	1.38757	1.66926	1.27741	1.20601	1.10134	1.63335	1.06615	MYST histone acetyltransferase (monocytic leukemia) 4
211922_s_at	CAT	1.85315	1.867	2.4368	1.22107	1.08534	2.7652	1.05347	catalase
211924_s_at	PLAUR	2.8075	2.50069	2.37232	1.28618	1.3801	1.14084	2.58319	plasminogen activator, urokinase receptor
211951_at	NOLC1	1.63553	1.70156	1.65871	1.52115	1.06011	1.17892	1.72483	nucleolar and coiled-body phosphoprotein 1
211953_s_at	IPO5	1.98184	2.13634	2.04899	1.2665	1.02016	1.75316	1.28089	importin 5
211962_s_at	ZFP36L1	3.43495	3.33872	1.64453	1.33584	2.75332	1.0436	1.38504	zinc finger protein 36, C3H type-like 1
211965_at	ZFP36L1	1.99026	1.75428	1.16593	1.13689	2.62607	1.11974	1.49353	zinc finger protein 36, C3H type-like 1
211976_at		1.55674	1.64964	1.70805	1.33861	1.27877	2.81444	1.40474
212012_at	PXDN	4.47673	5.40347	1.60785	1.27862	1.60166	1.29186	1.11818	peroxidasin homolog (Drosophila)
212016_s_at	PTBP1	1.44282	1.56558	1.50808	1.01352	1.36322	2.01883	1.81408	polypyrimidine tract binding protein 1
212034_s_at	EXOC7	1.36304	1.35196	1.52064	1.01665	1.05832	1.6268	1.21566	exocyst complex component 7
212056_at	KIAA0182	1.8779	1.95239	1.50499	1.34619	1.07387	1.39853	1.66904	KIAA0182
212057_at	KIAA0182	1.82405	1.78831	1.63463	1.13893	1.22275	1.73346	1.53358	KIAA0182
212062_at	ATP9A	1.98959	2.20811	1.5041	1.63991	1.74832	3.78454	1.50408	ATPase, class II, type 9A
212070_at	GPR56	1.54371	1.5178	1.59871	1.29186	1.13365	2.11597	1.20044	G protein-coupled receptor 56
212073_at	CSNK2A1 /// CSNK2A1P	2.26175	2.33643	3.05263	1.6576	1.47521	1.42958	1.1026	casein kinase 2, alpha 1 polypeptide /// casein kinase 2, alpha 1 polypeptide pseudogene
212081_x_at	BAT2	1.51808	1.45169	1.7261	1.15832	1.3224	1.37791	1.67824	HLA-B associated transcript 2
212093_s_at	MTUS1	2.80075	2.75042	3.05466	1.05973	1.48197	2.41995	1.09663	mitochondrial tumor suppressor 1
212095_s_at	MTUS1	2.32046	2.29413	2.66964	1.01858	1.02185	1.97443	1.21533	mitochondrial tumor suppressor 1
212096_s_at	MTUS1	2.65927	2.67468	3.59277	1.21088	1.3026	2.45989	1.19395	mitochondrial tumor suppressor 1
212104_s_at	RBM9	1.55951	1.65719	1.63197	1.46444	1.63801	1.14151	1.3105	RNA binding motif protein 9
212118_at	TRIM27	1.86329	1.65475	1.75224	1.24812	1.27296	1.23371	1.52049	tripartite motif-containing 27
212123_at	TCTN3	2.13879	2.18002	2.2616	1.66184	1.80318	1.22518	1.05012	tectonic family member 3
212125_at	RANGAP1	1.5198	1.76594	1.49978	1.20376	1.08847	1.77867	1.16809	Ran GTPase activating protein 1
212127_at	RANGAP1	1.60843	1.69657	1.48004	1.75888	1.25708	1.87215	1.0244	Ran GTPase activating protein 1
212136_at	ATP2B4	3.1198	2.62695	3.25529	1.57167	1.03116	1.15326	1.17033	ATPase, Ca++ transporting, plasma membrane 4
212158_at	SDC2	2.96755	2.04791	11.7054	1.10394	1.12603	1.12944	1.88765	syndecan 2
212160_at	XPOT	1.6424	1.6993	1.42638	1.1533	1.00285	1.51984	1.15611	exportin, tRNA (nuclear export receptor for tRNAs)
212170_at	RBM12	1.61962	1.82905	2.16036	1.27535	1.2287	2.26426	2.0473	RNA binding motif protein 12
212197_x_at	MPRIP	1.9005	1.87488	2.1715	1.33008	1.15757	1.53583	1.21851	myosin phosphatase Rho interacting protein
212205_at	H2AFV	2.78936	2.63063	2.52964	1.07946	1.08498	2.68266	2.1115	H2A histone family, member V
212256_at	GALNT10	1.99517	1.95122	1.37711	1.11694	1.91194	1.44545	1.26838	UDP-N-acetyl-alpha-D-galactosamine:polypeptide N-acetylgalactosaminyltransferase 10 (GalNAc-T10)
212265_at	QKI	1.90337	1.95993	2.00557	1.41176	1.43861	1.78335	1.57061	quaking homolog, KH domain RNA binding (mouse)
212278_x_at	UBE3A	1.59119	1.18983	1.46726	1.42712	2.83524	10.0538	1.59722	ubiquitin protein ligase E3A
212286_at	ANKRD12	1.60123	1.69077	1.98085	1.3205	1.09509	2.0771	1.19774	ankyrin repeat domain 12
212288_at	FNBP1	1.78519	2.02693	1.55133	1.36414	1.16352	1.7393	1.3212	formin binding protein 1
212308_at	CLASP2	1.75092	1.51291	1.45341	1.05731	1.23379	1.87778	1.88459	cytoplasmic linker associated protein 2
212311_at	KIAA0746	2.10089	2.49735	1.06322	1.7412	1.20845	7.97277	1.48294	KIAA0746 protein
212314_at	KIAA0746	3.58511	4.33714	1.45277	1.08151	1.11809	1.46747	2.13104	KIAA0746 protein
212321_at	SGPL1	2.43078	2.23602	2.76419	1.44239	1.49339	1.97712	1.64308	sphingosine-1-phosphate lyase 1
212337_at	TUG1	1.3437	1.36823	1.78396	1.57818	1.43725	1.27175	1.23361	taurine upregulated 1 (non-protein coding)
212347_x_at	MXD4	1.94243	1.70549	1.64944	1.71801	1.19951	1.4574	1.51354	MAX dimerization protein 4
212359_s_at	KIAA0913	2.04391	1.88676	2.82995	1.15174	1.34008	1.21581	1.60272	KIAA0913
212361_s_at	ATP2A2	1.44213	1.52631	1.86046	1.39696	1.28534	1.49804	1.63789	ATPase, Ca++ transporting, cardiac muscle, slow twitch 2
212371_at	PPPDE1	1.66193	1.68307	1.41623	1.09227	1.17793	3.00352	3.44929	PPPDE peptidase domain containing 1
212390_at	LOC727893 /// PDE4DIP	1.93069	1.88541	2.15	1.03595	2.39098	2.21507	1.56667	similar to phosphodiesterase 4D interacting protein (myomegalin) /// phosphodiesterase 4D interacting protein
212392_s_at	LOC652526 /// PDE4DIP	1.40438	1.45955	1.80583	1.11601	1.25856	1.5035	1.16426	similar to phosphodiesterase 4D interacting protein isoform 2 /// phosphodiesterase 4D interacting protein
212397_at	RDX	1.2236	1.35718	2.17329	1.84657	1.76352	2.88665	2.11416	radixin
212398_at	RDX	1.55069	1.5253	3.08332	1.86877	1.57898	2.52563	1.86253	radixin
212419_at	ZCCHC24	2.92054	2.96504	2.21092	1.01701	1.39525	1.27644	1.58753	zinc finger, CCHC domain containing 24
212435_at	TRIM33	1.53427	1.51947	1.15978	1.0499	1.19625	1.90878	1.54387	tripartite motif-containing 33
212445_s_at	NEDD4L	1.6004	1.67317	1.71189	1.825	1.58495	1.05004	1.25986	neural precursor cell expressed, developmentally down-regulated 4-like
212459_x_at	SUCLG2	2.69808	2.72001	2.67725	1.01453	1.03761	1.61791	1.26972	succinate-CoA ligase, GDP-forming, beta subunit
212473_s_at	MICAL2	1.53702	1.42126	2.10376	1.52909	2.23265	1.3939	1.34795	microtubule associated monoxygenase, calponin and LIM domain containing 2
212475_at	AVL9	1.71012	1.7179	1.74446	1.05608	1.0645	1.3461	1.55505	AVL9 homolog (S. cerevisiase)
212488_at	COL5A1	2.91837	3.38472	1.80842	2.66327	1.4899	3.70725	3.29771	collagen, type V, alpha 1
212489_at	COL5A1	2.52677	2.79156	1.73395	3.10964	1.70935	2.87678	2.74694	collagen, type V, alpha 1
212497_at	MAPK1IP1L	2.00248	2.06517	1.99126	1.07826	1.68782	1.69052	1.00085	mitogen-activated protein kinase 1 interacting protein 1-like
212510_at	GPD1L	1.63986	1.29791	1.09214	1.29563	1.04268	1.42201	1.54303	glycerol-3-phosphate dehydrogenase 1-like
212521_s_at	PDE8A	2.34617	2.41272	2.29178	1.03037	1.01269	2.17271	1.3818	phosphodiesterase 8A
212522_at	PDE8A	2.17165	2.14747	2.06657	1.03378	1.15784	2.38954	1.40329	phosphodiesterase 8A
212530_at	NEK7	2.44279	2.53099	1.9943	1.86971	1.47453	2.36607	1.67702	NIMA (never in mitosis gene a)-related kinase 7
212538_at	DOCK9	1.45442	1.33159	1.78879	1.44523	2.52509	2.5852	1.68609	dedicator of cytokinesis 9
212559_at	LOC729623 /// PRKAR1B	1.83274	1.82473	1.24735	1.15932	1.36842	2.17599	1.69966	similar to protein kinase, cAMP-dependent, regulatory, type I, beta /// protein kinase, cAMP-dependent, regulatory, type I, beta
212575_at	C19orf6	1.45834	1.60145	1.6907	2.8697	1.47162	3.59897	2.59071	chromosome 19 open reading frame 6
212608_s_at		1.64993	1.73547	1.85598	1.0838	1.19281	2.8012	1.90838
212621_at	TMEM194A	1.81353	1.89936	2.20581	1.58154	1.86753	1.10322	1.24568	transmembrane protein 194A
212632_at	STX7	2.39716	2.48577	2.57059	1.08152	1.01156	1.67549	1.30744	syntaxin 7
212635_at	TNPO1	1.62814	1.5267	1.69839	1.09003	1.75817	1.65805	1.8316	transportin 1
212641_at	HIVEP2	1.8715	1.87119	2.59529	1.13511	1.54379	1.49128	1.15809	human immunodeficiency virus type I enhancer binding protein 2
212651_at	RHOBTB1	4.36012	4.2357	2.16643	1.5255	1.39447	1.72944	1.17514	Rho-related BTB domain containing 1
212704_at	ZCCHC11	1.67158	2.07349	1.58407	1.03569	1.32659	1.19827	1.51401	zinc finger, CCHC domain containing 11
212706_at	LOC100133005 /// RASA4	1.3883	1.44321	2.7743	1.66016	1.52257	1.72978	1.4246	RAS p21 protein activator 4 pseudogene /// RAS p21 protein activator 4
212722_s_at	JMJD6	2.40929	2.45341	1.10792	2.05893	2.18156	6.84086	4.00929	jumonji domain containing 6
212724_at	RND3	3.94693	3.96665	2.74475	1.17225	1.5594	1.2626	1.33519	Rho family GTPase 3
212736_at	C16orf45	1.71752	1.80473	2.14936	1.0554	1.82212	1.12976	1.19524	chromosome 16 open reading frame 45
212737_at	GM2A	1.97183	1.96538	1.75411	1.002	1.17914	1.38504	1.54167	GM2 ganglioside activator
212738_at	ARHGAP19	1.56466	1.66519	2.03746	1.82574	1.49737	1.35548	1.16747	Rho GTPase activating protein 19
212746_s_at	CEP170	1.48654	1.5052	1.74059	1.18703	1.56513	1.4136	2.23337	centrosomal protein 170kDa
212756_s_at	UBR2	1.69333	1.7756	1.87656	1.02995	1.0414	1.54058	1.33711	ubiquitin protein ligase E3 component n-recognin 2
212767_at	MTG1	2.50344	2.32167	2.42016	1.43187	1.7561	1.38811	1.19232	mitochondrial GTPase 1 homolog (S. cerevisiae)
212792_at	DPY19L1	1.83467	1.92714	1.75365	1.29272	1.16171	1.37138	2.33357	dpy-19-like 1 (C. elegans)
212796_s_at	TBC1D2B	2.28731	2.57824	1.52006	1.81761	1.16478	2.45636	1.47729	TBC1 domain family, member 2B
212798_s_at	ANKMY2	1.21844	1.24795	1.891	1.0108	1.55187	1.10585	2.15342	ankyrin repeat and MYND domain containing 2
212803_at	NAB2	2.07294	1.98636	3.11862	1.12416	1.6465	1.24431	1.44797	NGFI-A binding protein 2 (EGR1 binding protein 2)
212811_x_at	SLC1A4	3.15179	3.30017	3.55433	1.36033	1.52924	1.4223	1.61194	solute carrier family 1 (glutamate/neutral amino acid transporter), member 4
212812_at		1.70283	1.72955	1.72169	1.08224	1.3748	1.93911	1.09514
212825_at	PAXIP1	1.49886	1.41924	1.51702	1.22296	1.281	1.6886	1.15418	PAX interacting (with transcription-activation domain) protein 1
212829_at	PIP4K2A	1.44938	1.56913	1.02682	1.18847	1.26357	3.0743	2.04086	phosphatidylinositol-5-phosphate 4-kinase, type II, alpha
212856_at	GRAMD4	1.35433	1.63142	1.19573	1.11091	1.32476	1.02094	1.53819	GRAM domain containing 4
212873_at	HMHA1	1.63182	1.72273	1.81021	3.06211	4.57272	7.12402	5.46586	histocompatibility (minor) HA-1
212875_s_at	C2CD2	2.00596	2.24528	8.07062	1.00779	1.14655	1.49127	2.308	C2 calcium-dependent domain containing 2
212890_at	SLC38A10	1.66303	1.64162	1.64171	1.23156	1.02228	2.03175	1.82314	solute carrier family 38, member 10
212898_at	KIAA0406	2.43907	2.11088	2.14677	1.09074	1.09361	1.50478	1.32146	KIAA0406
212899_at	CDC2L6	1.17869	1.16514	1.8001	1.10884	1.03871	1.47026	1.50666	cell division cycle 2-like 6 (CDK8-like)
212900_at	SEC24A	1.79696	1.82702	2.09467	1.87906	2.11833	1.93293	1.6973	SEC24 family, member A (S. cerevisiae)
212927_at	SMC5	3.53686	3.27468	3.28708	1.03485	1.23664	1.63881	1.90502	structural maintenance of chromosomes 5
212943_at	KIAA0528	1.88116	1.79876	1.54549	1.01464	1.22369	1.98976	2.62739	KIAA0528
212992_at	AHNAK2	3.16924	2.92755	1.90322	1.2357	1.58953	2.43351	2.47804	AHNAK nucleoprotein 2
212993_at	NACC2	1.50399	1.36785	1.48593	1.56573	1.74261	1.53942	2.37747	NACC family member 2, BEN and BTB (POZ) domain containing
213022_s_at	UTRN	1.85764	2.02381	1.57994	1.20013	1.5289	1.27858	1.43102	utrophin
213032_at	NFIB	1.5764	1.57114	1.27602	1.62132	1.3308	1.74612	1.29406	nuclear factor I/B
213040_s_at	NPTXR	1.83724	2.37796	1.55289	1.11288	1.50414	5.45663	1.26182	neuronal pentraxin receptor
213054_at	HAUS5	2.22222	1.84484	1.67217	1.52063	1.46975	1.22218	1.26637	HAUS augmin-like complex, subunit 5
213057_at	ATPAF2	2.10624	2.12536	2.12283	1.21056	1.12887	1.37448	1.53316	ATP synthase mitochondrial F1 complex assembly factor 2
213066_at	RUSC2	1.76546	1.58837	1.80308	1.14333	7.35096	1.01523	2.81339	RUN and SH3 domain containing 2
213070_at	PIK3C2A	1.74872	1.66734	1.45251	1.13383	1.26657	1.56041	1.26775	phosphoinositide-3-kinase, class 2, alpha polypeptide
213103_at	STARD13	3.88073	3.76921	2.33653	1.05104	1.41918	2.4525	1.2254	StAR-related lipid transfer (START) domain containing 13
213123_at	MFAP3	1.67812	1.81252	1.60307	1.71136	1.93436	2.42281	1.88595	microfibrillar-associated protein 3
213128_s_at	UBE3A	3.23282	2.82937	2.60099	1.11397	1.11027	2.23293	1.77138	ubiquitin protein ligase E3A
213134_x_at	BTG3	3.13143	3.25946	2.22115	1.49944	1.35239	1.31812	1.53361	BTG family, member 3
213140_s_at	SS18L1	1.38226	1.49181	1.7611	1.93996	2.01785	2.28956	1.9836	synovial sarcoma translocation gene on chromosome 18-like 1
213168_at	SP3	4.11503	4.40506	4.75789	1.66824	1.36741	1.63717	1.37193	Sp3 transcription factor
213181_s_at	MOCS1	1.98913	1.73695	1.36517	1.5908	1.02056	1.37567	1.12657	molybdenum cofactor synthesis 1
213194_at	ROBO1	2.9794	2.85997	3.14858	1.49217	1.52816	2.43965	1.49226	roundabout, axon guidance receptor, homolog 1 (Drosophila)
213201_s_at	TNNT1	1.36722	1.40425	1.57944	1.48794	1.82963	2.20496	1.19022	troponin T type 1 (skeletal, slow)
213212_x_at	FLJ40113 /// LOC440295	5.11006	4.90535	4.03101	1.50442	1.32527	1.04571	1.4938	golgi autoantigen, golgin subfamily a-like pseudogene /// hypothetical protein LOC440295
213225_at	PPM1B	4.03517	4.75351	4.63756	1.38918	1.02687	1.82177	1.58971	protein phosphatase 1B (formerly 2C), magnesium-dependent, beta isoform
213228_at	PDE8B	2.199	1.76418	2.02031	1.23412	1.24198	2.53791	1.56889	phosphodiesterase 8B
213253_at	SMC2	1.76979	1.55999	1.88901	1.03809	1.01737	1.48326	2.24868	structural maintenance of chromosomes 2
213259_s_at	SARM1	2.65304	2.27575	2.79626	1.66304	1.09303	1.52009	1.09937	sterile alpha and TIR motif containing 1
213260_at	FOXC1	1.89275	2.05912	1.81797	1.01767	1.14589	1.52596	1.03563	forkhead box C1
213262_at	SACS	1.61458	2.1664	1.67266	1.05276	1.05426	1.20765	2.15695	spastic ataxia of Charlevoix-Saguenay (sacsin)
213264_at	PCBP2	1.53999	1.57201	1.59376	1.22067	1.25648	1.80702	1.5109	poly(rC) binding protein 2
213269_at	ZNF248	1.48532	1.49516	1.88047	1.16654	1.55413	1.72502	1.04508	zinc finger protein 248
213275_x_at	CTSB	1.48003	1.63942	1.17716	1.18597	1.67778	1.73849	1.68828	cathepsin B
213280_at	GARNL4	1.11768	1.36052	1.73735	1.24689	1.75392	1.80879	1.10366	GTPase activating Rap/RanGAP domain-like 4
213288_at	MBOAT2	2.34984	2.31661	2.10648	1.00069	1.0602	1.9707	2.19265	membrane bound O-acyltransferase domain containing 2
213291_s_at	UBE3A	1.55549	1.56669	1.37464	1.0346	1.02954	2.01021	1.49081	ubiquitin protein ligase E3A
213303_x_at	ZBTB7A	1.55444	1.46441	1.37799	1.12256	1.52579	1.18078	1.0944	zinc finger and BTB domain containing 7A
213327_s_at	USP12	1.55752	1.42697	1.13691	1.15265	1.13509	2.29373	1.81712	ubiquitin specific peptidase 12
213363_at	CA5BP	1.44818	1.44049	1.51729	1.53408	2.35082	1.5186	1.02862	Carbonic anhydrase VB pseudogene
213372_at	PAQR3	2.99523	2.41954	2.68207	1.3771	1.17959	2.2587	1.4909	progestin and adipoQ receptor family member III
213388_at	PDE4DIP	2.5439	2.75795	3.2347	1.53538	1.19013	1.93237	1.62343	phosphodiesterase 4D interacting protein
213391_at	DPY19L4	1.57292	1.55876	1.45656	1.28911	1.12932	1.67491	1.14274	dpy-19-like 4 (C. elegans)
213419_at	APBB2	2.76301	3.30843	1.97221	1.06209	1.28561	1.74838	1.16242	amyloid beta (A4) precursor protein-binding, family B, member 2
213435_at	SATB2	3.53979	4.13505	2.51566	1.47839	1.2391	1.85402	1.32619	SATB homeobox 2
213502_x_at	LOC91316	1.4648	1.41046	1.82178	4.4368	4.43284	3.23878	5.11612	glucuronidase, beta/ immunoglobulin lambda-like polypeptide 1 pseudogene
213508_at	C14orf147	2.37494	2.25811	2.87319	1.75055	1.78312	1.32038	1.35055	chromosome 14 open reading frame 147
213512_at	C14orf79	1.47401	1.49217	1.51331	1.4179	1.68133	7.92979	2.1861	chromosome 14 open reading frame 79
213549_at		1.67067	1.79028	2.08139	1.46464	1.2728	3.08941	3.24895
213550_s_at	TMCO6	1.92307	1.84144	1.78288	1.16766	1.43771	1.20674	1.60253	transmembrane and coiled-coil domains 6
213552_at	GLCE	1.85212	1.99701	1.27535	1.0916	1.2515	1.50917	1.19373	glucuronic acid epimerase
213555_at	RWDD2A	3.02725	3.05469	3.08335	1.06232	1.40894	1.64208	1.18594	RWD domain containing 2A
213562_s_at	SQLE	2.29232	2.63105	2.46879	1.13573	1.40398	1.62468	1.78444	squalene epoxidase
213569_at	ANGEL1	1.78228	1.80106	1.8295	1.00692	1.6092	1.16163	1.24457	Angel homolog 1 (Drosophila)
213581_at	PDCD2	1.48026	1.3996	1.50739	1.13941	1.2568	2.15371	2.05246	programmed cell death 2
213598_at		1.98191	2.12877	1.98654	2.01026	1.37277	2.06084	1.29165
213621_s_at	GUK1	1.81416	1.66977	1.58901	4.48321	3.77849	1.79971	1.37826	Guanylate kinase 1
213627_at	MAGED2	2.09227	1.86682	2.6631	2.97246	2.33005	1.40749	1.10649	melanoma antigen family D, 2
213648_at	EXOSC7	1.12292	1.04834	1.50537	1.63451	1.13075	2.21553	1.46572	exosome component 7
213658_at		1.53465	1.40575	1.05769	1.10458	1.80111	2.92816	2.79358
213668_s_at	SOX4	1.38235	1.30657	1.97043	1.65554	1.99381	1.05502	1.0487	SRY (sex determining region Y)-box 4
213693_s_at	MUC1	2.87005	2.51947	2.3121	1.72213	1.15672	9.09651	1.07031	mucin 1, cell surface associated
213703_at	LOC150759	1.59148	2.16971	3.14232	1.61588	1.11576	1.96947	1.91262	hypothetical protein LOC150759
213711_at	KRT81	7.13651	6.64387	5.79639	2.11055	1.96748	1.1789	2.68484	keratin 81
213716_s_at	SECTM1	1.56761	1.1733	1.0292	1.64142	1.43463	1.65374	1.80971	secreted and transmembrane 1
213722_at	SOX2	1.22047	1.06295	1.55629	2.52502	1.3204	1.75548	1.04217	SRY (sex determining region Y)-box 2
213724_s_at	PDK2	1.94735	1.72919	1.7273	1.355	1.09562	1.54038	1.22723	pyruvate dehydrogenase kinase, isozyme 2
213741_s_at	KPNA1	1.72233	1.42148	1.85404	1.10129	1.24187	1.60946	1.36012	karyopherin alpha 1 (importin alpha 5)
213746_s_at	FLNA	1.46816	1.66382	1.79632	1.17255	1.11869	1.56938	1.62878	filamin A, alpha (actin binding protein 280)
213754_s_at	PAIP1	1.33575	1.32702	1.65964	1.07478	1.15105	1.36737	1.56488	poly(A) binding protein interacting protein 1
213761_at	MDM1	3.99099	3.66161	3.80611	1.04059	1.19338	1.39879	1.90318	Mdm1 nuclear protein homolog (mouse)
213763_at	HIPK2	1.86968	1.92234	1.76148	1.70257	1.6494	3.53112	1.60505	homeodomain interacting protein kinase 2
213793_s_at	HOMER1	1.5787	1.93888	1.02034	1.07622	1.74391	1.29882	1.40912	homer homolog 1 (Drosophila)
213805_at	ABHD5	3.35106	2.86615	3.64298	1.16705	1.09821	1.51943	1.08457	abhydrolase domain containing 5
213848_at		1.53494	1.53106	1.12826	1.51571	1.51577	1.45124	1.06207
213920_at	CUX2	1.87516	1.66059	1.83042	1.56068	1.93786	5.99181	2.03924	cut-like homeobox 2
213923_at	RAP2B	1.63823	1.5269	1.86176	1.22435	1.52766	1.14663	1.63497	RAP2B, member of RAS oncogene family
213931_at	ID2 /// ID2B	1.3161	1.2288	3.24913	2.30345	1.00489	8.68761	1.32137	inhibitor of DNA binding 2, dominant negative helix-loop-helix protein /// inhibitor of DNA binding 2B, dominant negative helix-loop-helix protein (pseudogene)
213940_s_at	FNBP1	1.41865	1.59	1.37125	1.54721	1.47471	1.04449	1.19733	formin binding protein 1
213984_at	PDS5A	6.9339	6.42491	6.05611	1.25739	1.02962	1.55002	1.02273	PDS5, regulator of cohesion maintenance, homolog A (S. cerevisiae)
214033_at	ABCC6	3.39404	2.71547	1.2109	1.76313	1.35102	1.39322	1.18874	ATP-binding cassette, sub-family C (CFTR/MRP), member 6
214079_at	DHRS2	3.44589	2.75947	1.4031	1.64814	1.09738	3.11239	1.02879	dehydrogenase/reductase (SDR family) member 2
214091_s_at	GPX3	5.00622	5.41258	4.96833	1.25602	1.45811	2.13584	1.41377	glutathione peroxidase 3 (plasma)
214095_at	SHMT2	1.7893	1.67046	2.04018	1.03733	1.01538	1.83869	1.16624	serine hydroxymethyltransferase 2 (mitochondrial)
214096_s_at	SHMT2	1.56514	1.35723	1.60008	1.2741	1.12312	2.01517	1.2149	serine hydroxymethyltransferase 2 (mitochondrial)
214121_x_at	PDLIM7	1.71424	1.57425	1.67663	1.60973	1.3156	1.75311	1.49845	PDZ and LIM domain 7 (enigma)
214123_s_at	C4orf10	1.88728	1.87464	2.14607	1.04749	1.55855	1.0669	1.44839	chromosome 4 open reading frame 10
214151_s_at	CCPG1	1.01826	1.05054	2.43163	1.71951	1.50708	1.68411	1.29717	cell cycle progression 1
214152_at	CCPG1	1.46389	1.46233	3.52129	1.881	1.37966	1.74444	1.19127	cell cycle progression 1
214169_at	UNC84A	1.66687	1.74666	1.75208	1.10774	1.0481	2.04711	2.12756	unc-84 homolog A (C. elegans)
214196_s_at	TPP1	1.85431	1.61259	1.69568	1.27878	1.11571	1.39518	1.73146	tripeptidyl peptidase I
214212_x_at	FERMT2	2.01987	2.10973	2.67015	1.07648	1.07897	1.94091	1.07261	fermitin family homolog 2 (Drosophila)
214221_at	ALMS1	2.47739	2.41389	2.28352	1.08791	1.291	1.62633	1.36417	Alstrom syndrome 1
214264_s_at	C14orf143	1.71587	1.83328	1.31721	1.14476	1.16581	2.52801	1.13603	chromosome 14 open reading frame 143
214329_x_at	TNFSF10	5.12352	5.22297	7.90186	1.62981	1.9479	1.14687	1.0244	tumor necrosis factor (ligand) superfamily, member 10
214383_x_at	KLHDC3	1.44564	1.42778	1.83459	1.36679	1.71119	1.05711	1.01933	kelch domain containing 3
214385_s_at	MUC5AC	1.19994	1.11375	2.23116	2.02308	5.79543	2.42637	7.69174	mucin 5AC, oligomeric mucus/gel-forming
214395_x_at	EEF1D	2.67325	2.20189	2.21016	1.51367	1.0252	1.05022	1.07127	eukaryotic translation elongation factor 1 delta (guanine nucleotide exchange protein)
214439_x_at	BIN1	1.31399	1.31259	2.22136	1.19995	1.62066	1.4	1.3139	bridging integrator 1
214440_at	NAT1	1.43641	1.2481	2.28722	1.54371	1.05714	1.376	1.11955	N-acetyltransferase 1 (arylamine N-acetyltransferase)
214519_s_at	RLN2	2.91368	2.78599	4.08225	1.30388	1.85916	1.02853	1.20632	relaxin 2
214550_s_at	TNPO3	1.43168	1.52242	1.23347	1.52219	1.33931	1.33789	1.18059	transportin 3
214582_at	PDE3B	2.47338	2.62889	2.69572	1.28319	1.04783	1.64217	1.42286	phosphodiesterase 3B, cGMP-inhibited
214649_s_at	MTMR2	1.21597	1.34034	1.65906	1.28488	1.58511	1.70953	1.74166	myotubularin related protein 2
214658_at	TMED7	2.36566	2.40812	2.91176	1.20983	1.16072	4.16493	2.58553	transmembrane emp24 protein transport domain containing 7
214671_s_at	ABR	1.33277	1.44795	1.62195	1.07823	1.05223	1.07792	1.5292	active BCR-related gene
214720_x_at		1.63067	1.90348	3.5989	1.27314	1.01478	1.54639	1.02454	septin 10
214724_at	DIXDC1	2.51057	2.92925	1.06369	1.59867	1.40916	1.20047	1.34676	DIX domain containing 1
214733_s_at	YIPF1	1.55332	1.7223	1.50668	1.01587	1.18281	1.51968	1.07019	Yip1 domain family, member 1
214743_at	CUX1	1.76012	1.91557	1.4776	1.53504	1.25454	1.1643	1.02354	cut-like homeobox 1
214746_s_at	ZNF467	1.42128	1.30263	1.75903	1.7062	1.51442	1.63484	1.26601	zinc finger protein 467
214748_at	N4BP2L2	2.13784	1.96426	2.01108	1.34666	1.04849	2.54165	2.69362	NEDD4 binding protein 2-like 2
214765_s_at	NAAA	1.25518	1.24786	1.52767	1.03891	1.10464	1.48619	1.50966	N-acylethanolamine acid amidase
214835_s_at	SUCLG2	5.75199	5.87059	6.65616	1.05252	1.10094	2.03957	1.31134	succinate-CoA ligase, GDP-forming, beta subunit
214909_s_at	DDAH2	1.97704	2.00538	2.58236	1.57361	1.2703	1.01631	1.45497	dimethylarginine dimethylaminohydrolase 2
214911_s_at	BRD2	1.34304	1.32295	1.67751	1.16182	1.16172	1.82346	1.42551	bromodomain containing 2
214919_s_at	ANKHD1-EIF4EBP3 /// EIF4EBP3	1.8354	2.03084	1.83179	1.51053	1.13775	1.10775	1.13267	ANKHD1-EIF4EBP3 readthrough transcript /// eukaryotic translation initiation factor 4E binding protein 3
214934_at	ATP9B	2.61785	2.28132	1.89164	1.05207	1.03791	2.98213	1.6639	ATPase, class II, type 9B
214939_x_at	MLLT4	1.72696	1.5308	1.64363	1.07369	2.9311	1.27467	1.24646	myeloid/lymphoid or mixed-lineage leukemia (trithorax homolog, Drosophila); translocated to, 4
214991_s_at	PIGO	1.61482	1.64629	1.62191	1.15661	1.0505	2.4214	2.13638	phosphatidylinositol glycan anchor biosynthesis, class O
215053_at	SRCAP	1.50521	1.51483	1.34283	1.31042	1.67595	2.73975	3.12738	Snf2-related CREBBP activator protein
215113_s_at	SENP3	1.34464	1.4518	1.54135	1.33825	1.37556	1.75155	1.36889	SUMO1/sentrin/SMT3 specific peptidase 3
215116_s_at	DNM1	1.42783	1.49543	1.83051	1.42131	1.53523	1.9545	1.374	dynamin 1
215127_s_at	RBMS1	1.48863	1.45416	1.90755	1.26196	1.53311	1.44951	1.34261	RNA binding motif, single stranded interacting protein 1
215210_s_at	DLST /// DLSTP	1.39613	1.3667	1.53415	1.75627	1.09605	1.11472	1.03754	dihydrolipoamide S-succinyltransferase (E2 component of 2-oxo-glutarate complex) /// dihydrolipoamide S-succinyltransferase pseudogene (E2 component of 2-oxo-glutarate complex)
215293_s_at	FRAG1	1.57994	1.5943	1.5286	1.48896	1.68685	1.32533	1.42075	FGF receptor activating protein 1
215343_at	CCDC88C	2.58195	2.9614	2.61126	1.85385	1.79639	1.30096	1.42848	coiled-coil domain containing 88C
215464_s_at	TAX1BP3	1.47538	1.51739	1.25595	1.10467	1.21193	2.30263	1.46212	Tax1 (human T-cell leukemia virus type I) binding protein 3
215471_s_at	MAP7	1.97376	2.13272	2.03796	5.95533	1.0091	7.8896	1.08401	microtubule-associated protein 7
215489_x_at	HOMER3	1.33656	1.27016	2.05573	1.12064	1.13893	3.32778	1.44423	homer homolog 3 (Drosophila)
215537_x_at	DDAH2	2.11101	2.19954	2.88327	1.67362	1.25967	1.08934	1.54406	dimethylarginine dimethylaminohydrolase 2
215629_s_at	DLEU2 /// DLEU2L	4.53072	3.77771	3.51943	1.07041	1.11353	4.28427	4.16322	deleted in lymphocytic leukemia 2 (non-protein coding) /// deleted in lymphocytic leukemia 2-like
215684_s_at	ASCC2	1.7158	1.70382	1.80096	1.10451	1.04837	1.6432	1.29425	activating signal cointegrator 1 complex subunit 2
215711_s_at	WEE1	1.04765	1.15257	1.51832	1.04686	1.49878	2.21109	2.27053	WEE1 homolog (S. pombe)
215735_s_at	TSC2	1.40344	1.4253	1.58639	1.12521	1.23168	1.52006	1.46173	tuberous sclerosis 2
215758_x_at	ZNF93	1.51469	1.45299	1.14076	1.20323	1.59772	1.34001	1.01094	zinc finger protein 93
215772_x_at	SUCLG2	3.21334	3.05055	3.05723	1.05783	1.11186	1.64492	1.33027	succinate-CoA ligase, GDP-forming, beta subunit
215982_s_at	DOM3Z	1.91045	1.7692	1.79616	1.41332	1.51056	1.22571	1.49384	dom-3 homolog Z (C. elegans)
216049_at	RHOBTB3	1.70562	1.66345	4.54962	1.54432	1.4287	1.76521	3.09389	Rho-related BTB domain containing 3
216052_x_at	ARTN	1.57933	1.81146	1.46238	1.90552	4.42935	3.81518	1.6056	artemin
216064_s_at	AGA	1.8543	1.93924	2.26717	1.07928	1.46984	1.73945	1.24516	aspartylglucosaminidase
216080_s_at	FADS3	1.60704	1.67817	1.65147	1.5421	1.0505	1.64228	1.13771	fatty acid desaturase 3
216125_s_at	RANBP9	1.38801	1.65345	1.85574	1.16547	1.0903	1.04104	1.52446	RAN binding protein 9
216212_s_at	DKC1	1.47955	1.62108	1.62352	1.77663	1.7203	2.09945	1.32281	dyskeratosis congenita 1, dyskerin
216215_s_at	RBM9	1.52875	1.49409	1.68728	1.58542	1.63376	1.09464	1.08611	RNA binding motif protein 9
216271_x_at	SYDE1	1.4977	1.50893	1.5347	1.03149	1.07204	2.27604	3.62532	synapse defective 1, Rho GTPase, homolog 1 (C. elegans)
216570_x_at	RPL29 /// RPL29P11 /// RPL29P12 /// RPL29P15 /// RPL29P26 /// RPL29P31 /// RPL29P6 /// RPL29P9	1.06424	1.24339	1.67137	1.15476	1.01583	1.54349	1.17538	ribosomal protein L29 /// ribosomal protein L29 pseudogene 11 /// ribosomal protein L29 pseudogene 12 /// ribosomal protein L29 pseudogene 15 /// ribosomal protein L29 pseudogene 26 /// ribosomal protein L29 pseudogene 31 /// ribosomal protein L29 pseudogene 6 /// ribosomal protein L29 pseudogene 9
216678_at	IFT122	1.6625	1.64535	1.78938	1.20372	1.09206	1.30384	1.52942	intraflagellar transport 122 homolog (Chlamydomonas)
216855_s_at	HNRNPU	1.89388	1.8129	2.18463	1.21233	1.22282	1.74352	1.28182	heterogeneous nuclear ribonucleoprotein U (scaffold attachment factor A)
216870_x_at	DLEU2	3.19129	2.78339	2.43802	1.04019	1.33915	3.13675	2.89125	deleted in lymphocytic leukemia 2 (non-protein coding)
216903_s_at	CBARA1	1.78879	1.7935	2.23171	1.49476	1.81932	1.27245	1.04925	calcium binding atopy-related autoantigen 1
216919_at	TP53I11	1.41479	1.60685	1.68287	3.16334	2.43697	3.685	1.26507	tumor protein p53 inducible protein 11
216949_s_at	PKD1	1.57516	1.39216	1.33136	3.01333	6.25002	3.78797	1.55059	polycystic kidney disease 1 (autosomal dominant)
217025_s_at	DBN1	2.1693	2.37393	2.95868	1.43115	1.95167	1.00523	1.28376	drebrin 1
217080_s_at	HOMER2	1.66915	1.8673	1.60118	1.11027	1.02796	1.58277	1.55232	homer homolog 2 (Drosophila)
217140_s_at	LOC100133724 /// VDAC1	2.10095	2.19924	1.58077	1.5505	1.76006	1.37901	1.02452	similar to Voltage-dependent anion-selective channel protein 1 (VDAC-1) (hVDAC1) (Outer mitochondrial membrane protein porin 1) (Plasmalemmal porin) (Porin 31HL) (Porin 31HM) /// voltage-dependent anion channel 1
217187_at	MUC5AC	1.73777	1.63863	1.81521	1.86776	1.2859	3.789	5.31973	mucin 5AC, oligomeric mucus/gel-forming
217353_at	HNRNPA1 /// HNRNPA1L2 /// HNRPA1L-2 /// HNRPA1P5 /// LOC100128836 /// LOC120364 /// LOC391670 /// LOC402112 /// LOC642817 /// LOC643033 /// LOC644037 /// LOC645001 /// LOC728170 /// LOC728643 /// LOC728732 /// LOC729102 /// LOC729366 /// LOC730246 /// RP11-569O4.6	1.84156	1.78131	2.01155	1.18547	1.37317	1.90294	1.23236	heterogeneous nuclear ribonucleoprotein A1 /// heterogeneous nuclear ribonucleoprotein A1-like 2 /// heterogeneous nuclear ribonucleoprotein A1 pseudogene /// heterogeneous nuclear ribonucleoprotein A1 pseudogene 5 /// similar to heterogeneous nuclear ribonucleoprotein A1 /// similar to heterogeneous nuclear ribonucleoprotein A1 /// similar to heterogeneous nuclear ribonucleoprotein A1 /// simila…
217379_at	RPL10	1.46661	1.53362	1.48529	1.23742	1.07324	1.59716	1.15073	ribosomal protein L10
217393_x_at	UBE2NL	1.34609	1.33365	1.51061	1.7725	1.02185	1.01226	1.01402	ubiquitin-conjugating enzyme E2N-like
217511_at	KAZALD1	1.68691	1.7354	1.78759	1.1106	2.81013	1.35644	1.83295	Kazal-type serine peptidase inhibitor domain 1
217551_at	LOC441453	1.75646	1.70948	1.90779	2.19167	1.21358	4.07583	1.06005	similar to olfactory receptor, family 7, subfamily A, member 17
217682_at		1.73019	1.50906	1.47808	1.46832	1.0601	2.01067	1.00931
217734_s_at	WDR6	1.74425	1.82531	1.59471	1.31477	1.26245	1.89971	1.02853	WD repeat domain 6
217743_s_at	TMEM30A	2.03288	1.91613	1.77964	1.26038	1.36266	1.47585	1.8101	transmembrane protein 30A
217745_s_at	NAT13	2.00803	1.98219	2.26005	1.53684	1.15423	1.51241	1.16642	N-acetyltransferase 13 (GCN5-related)
217759_at	TRIM44	1.50316	1.46418	1.46422	1.41097	1.24682	1.4807	1.73442	tripartite motif-containing 44
217762_s_at	RAB31	4.94539	5.06659	2.74968	1.05726	1.77866	1.50654	1.54931	RAB31, member RAS oncogene family
217763_s_at	RAB31	4.72655	5.21255	2.53592	1.01524	1.62129	1.19686	1.33	RAB31, member RAS oncogene family
217764_s_at	RAB31	4.97057	5.19746	2.86769	1.0144	1.76602	1.14025	1.38769	RAB31, member RAS oncogene family
217771_at	GOLM1	2.15697	3.07363	3.82871	1.10607	1.0922	1.3054	2.04175	golgi membrane protein 1
217803_at	GOLPH3	1.60313	1.60168	1.59258	1.07	1.00494	1.52136	1.55993	golgi phosphoprotein 3 (coat-protein)
217818_s_at	ARPC4	1.47949	1.54639	1.40741	1.23005	1.04281	1.67772	1.69108	actin related protein 2/3 complex, subunit 4, 20kDa
217832_at	SYNCRIP	1.73213	1.88584	1.64267	1.14649	1.00894	3.27207	1.99821	synaptotagmin binding, cytoplasmic RNA interacting protein
217851_s_at	SLMO2	3.17652	3.25244	3.34423	1.82627	1.98668	1.03415	1.17619	slowmo homolog 2 (Drosophila)
217856_at	RBM8A	1.97031	2.09588	2.4291	1.14172	1.08548	1.60989	1.06427	RNA binding motif protein 8A
217880_at	CDC27	1.56931	1.45499	1.5253	1.11634	1.1241	1.85539	1.76522	cell division cycle 27 homolog (S. cerevisiae)
217894_at	KCTD3	1.40142	1.31404	2.11248	1.27004	1.17656	2.09443	2.32967	potassium channel tetramerisation domain containing 3
217972_at	CHCHD3	2.13953	2.0742	2.43751	1.38659	1.26031	1.69487	1.32105	coiled-coil-helix-coiled-coil-helix domain containing 3
217996_at	PHLDA1	13.2718	11.1997	3.11216	1.17645	2.26066	1.17559	3.30576	pleckstrin homology-like domain, family A, member 1
217997_at	PHLDA1	5.47697	4.43328	1.02771	1.34476	1.78333	1.60763	2.8979	pleckstrin homology-like domain, family A, member 1
218000_s_at	PHLDA1	2.81338	2.32144	1.01825	1.37276	3.16917	1.33006	4.58673	pleckstrin homology-like domain, family A, member 1
218010_x_at	C20orf149	1.73663	1.54807	1.83393	1.30078	1.18184	1.77168	1.19552	chromosome 20 open reading frame 149
218037_at	FAM134A	1.7236	1.68821	1.80428	1.23288	1.00232	1.57513	1.15221	family with sequence similarity 134, member A
218043_s_at	AZI2	2.19082	2.16001	2.07684	1.19137	1.08234	1.83538	1.50252	5-azacytidine induced 2
218051_s_at	NT5DC2	2.21715	2.24455	1.85337	1.74344	2.11827	2.44969	1.61038	5'-nucleotidase domain containing 2
218055_s_at	WDR41	1.90521	1.85198	1.90367	1.214	1.30067	3.2967	1.85894	WD repeat domain 41
218064_s_at	AKAP8L	1.24721	1.34733	1.69675	1.09157	1.11773	1.5419	1.93017	A kinase (PRKA) anchor protein 8-like
218078_s_at	ZDHHC3	1.21344	1.26709	2.27273	1.01295	1.21796	1.61148	1.35925	zinc finger, DHHC-type containing 3
218088_s_at	RRAGC	1.67973	1.60309	1.87118	1.21737	1.58094	1.17992	1.151	Ras-related GTP binding C
218096_at	AGPAT5	1.71224	1.59534	1.60488	1.29146	1.1417	2.44466	1.68315	1-acylglycerol-3-phosphate O-acyltransferase 5 (lysophosphatidic acid acyltransferase, epsilon)
218103_at	FTSJ3	1.78094	1.88587	1.76458	1.00356	1.15073	1.59359	1.2988	FtsJ homolog 3 (E. coli)
218126_at	FAM82A2	1.50096	1.52958	1.71794	1.01529	1.16824	1.7076	1.50545	family with sequence similarity 82, member A2
218130_at	C17orf62	1.47113	1.56695	1.43181	1.51679	1.30062	2.49631	1.38355	chromosome 17 open reading frame 62
218131_s_at	GATAD2A	1.88779	1.76256	1.75117	1.183	1.51069	1.89708	1.54852	GATA zinc finger domain containing 2A
218140_x_at	SRPRB	1.45305	1.58557	1.22454	1.53703	1.04914	1.09411	1.28589	signal recognition particle receptor, B subunit
218152_at	HMG20A	1.53157	1.54397	1.65877	1.19576	1.55337	1.40954	1.62973	high-mobility group 20A
218168_s_at	CABC1	1.67318	1.62192	1.68551	1.03152	1.07118	1.79333	1.62335	chaperone, ABC1 activity of bc1 complex homolog (S. pombe)
218170_at	ISOC1	4.10334	4.21993	4.32404	1.26191	1.35743	5.07006	2.64049	isochorismatase domain containing 1
218180_s_at	EPS8L2	1.86894	1.87302	1.80968	1.58842	1.19432	1.54071	1.61881	EPS8-like 2
218197_s_at	OXR1	1.92338	1.86626	1.70177	1.18751	1.12008	1.5262	1.15454	oxidation resistance 1
218208_at	LOC100131178 /// PQLC1	1.35572	1.35695	1.53758	1.17277	1.26853	1.56989	1.03148	hypothetical protein LOC100131178 /// PQ loop repeat containing 1
218231_at	NAGK	1.15128	1.1305	1.50661	1.08827	1.29926	1.16593	1.58453	N-acetylglucosamine kinase
218237_s_at	SLC38A1	1.55038	1.642	1.16365	1.66042	1.21099	1.06741	1.19539	solute carrier family 38, member 1
218239_s_at	GTPBP4	2.94888	2.74254	3.11094	1.67979	1.39114	1.11954	1.06378	GTP binding protein 4
218245_at	TSKU	1.61935	1.45097	2.00522	1.11355	1.12857	1.01553	2.52381	tsukushin
218253_s_at	LGTN	1.9194	1.64515	1.70956	1.58651	1.8444	1.856	1.47523	ligatin
218254_s_at	SAR1B	1.35852	1.36864	1.64939	2.11711	2.12334	3.21627	2.61554	SAR1 homolog B (S. cerevisiae)
218256_s_at	NUP54	1.54396	1.54695	1.54794	1.20144	1.18803	1.65826	1.52745	nucleoporin 54kDa
218274_s_at	ANKZF1	1.55444	1.34694	1.62834	1.17048	1.02639	1.38039	2.21405	ankyrin repeat and zinc finger domain containing 1
218289_s_at	UBA5	1.08998	1.07806	1.61601	1.3337	1.073	1.76845	1.37681	ubiquitin-like modifier activating enzyme 5
218324_s_at	SPATS2	1.31101	1.26137	1.5482	1.26202	1.11737	1.13012	1.62989	spermatogenesis associated, serine-rich 2
218330_s_at	NAV2	1.52712	1.86212	1.42252	1.08186	1.54038	1.3788	2.02534	neuron navigator 2
218346_s_at	SESN1	1.28622	1.3837	1.62535	1.30817	1.81486	1.30902	1.61191	sestrin 1
218385_at	MRPS18A	1.65376	1.57871	1.69933	1.02564	1.00849	2.34477	1.44781	mitochondrial ribosomal protein S18A
218398_at	MRPS30	1.9063	2.0177	1.4618	1.51296	1.3061	1.0298	1.19584	mitochondrial ribosomal protein S30
218400_at	OAS3	1.07066	1.13193	1.78573	1.66301	2.8053	2.33782	1.85776	2'-5'-oligoadenylate synthetase 3, 100kDa
218409_s_at	DNAJC1	1.78231	1.83438	1.89113	1.07466	1.20798	1.87817	1.20065	DnaJ (Hsp40) homolog, subfamily C, member 1
218415_at	VPS33B	1.69179	1.74864	1.63026	1.04027	1.11276	1.66138	1.19592	vacuolar protein sorting 33 homolog B (yeast)
218421_at	CERK	4.12184	5.02583	1.8042	1.50576	2.24416	1.36129	1.47239	ceramide kinase
218433_at	PANK3	1.87836	2.02332	1.72378	2.63417	1.79685	7.18747	3.27546	pantothenate kinase 3
218449_at	UFSP2	2.54816	2.50341	2.68498	1.11164	1.016	2.01167	1.32715	UFM1-specific peptidase 2
218450_at	HEBP1	1.40489	1.34633	2.20593	1.01668	1.04388	1.09159	1.51898	heme binding protein 1
218476_at	POMT1	1.60589	1.5372	1.97907	1.23541	1.27276	1.64383	1.0844	protein-O-mannosyltransferase 1
218491_s_at	THYN1	1.69101	1.6347	1.89816	1.23515	1.03557	1.3112	2.142	thymocyte nuclear protein 1
218498_s_at	ERO1L	2.38301	2.55393	2.84329	1.45945	1.85343	1.4188	1.30284	ERO1-like (S. cerevisiae)
218499_at	RP6-213H19.1	3.73162	3.40479	2.95218	1.64349	1.12204	1.20231	1.04641	serine/threonine protein kinase MST4
218533_s_at	UCKL1	2.01072	1.90708	2.30447	1.18456	1.26114	1.52466	1.34362	uridine-cytidine kinase 1-like 1
218549_s_at	FAM82B	1.88337	1.98305	1.90514	1.45688	1.5156	1.99496	1.33079	family with sequence similarity 82, member B
218550_s_at	LRRC20	1.53167	1.66797	1.88058	1.01701	1.04739	4.21287	1.17801	leucine rich repeat containing 20
218557_at	NIT2	1.63867	1.541	1.27758	1.67032	1.47403	1.23932	1.01064	nitrilase family, member 2
218570_at	KBTBD4 /// PTPMT1	1.63736	1.68017	1.61839	1.01561	1.05634	3.3464	2.86443	kelch repeat and BTB (POZ) domain containing 4 /// protein tyrosine phosphatase, mitochondrial 1
218590_at	C10orf2	1.55179	1.59631	1.5771	1.54593	1.0175	1.28983	1.23535	chromosome 10 open reading frame 2
218627_at	DRAM	2.55469	2.43502	3.04535	1.34081	2.28874	1.55566	1.96037	damage-regulated autophagy modulator
218668_s_at	RAP2C	5.7313	5.4324	5.09173	1.03186	1.00004	3.45821	2.22538	RAP2C, member of RAS oncogene family
218683_at	PTBP2	3.37564	3.23537	4.40217	1.20652	1.11263	1.33167	2.11843	polypyrimidine tract binding protein 2
218685_s_at	SMUG1	1.48733	1.55012	1.48903	1.32097	1.51309	1.01878	1.11442	single-strand-selective monofunctional uracil-DNA glycosylase 1
218692_at	GOLSYN	14.2844	17.1545	11.7108	1.09952	2.11581	1.57563	3.21052	Golgi-localized protein
218696_at	EIF2AK3	2.39995	2.41054	2.15179	1.58958	1.56163	1.25638	1.02602	eukaryotic translation initiation factor 2-alpha kinase 3
218705_s_at	SNX24	1.81604	1.5565	1.71215	1.1031	1.90637	1.14868	1.43525	sorting nexin 24
218729_at	LXN	2.85895	3.03471	2.1136	1.00299	1.51622	1.10323	1.20919	latexin
218737_at	SBNO1	1.7697	1.54013	1.50435	1.18052	1.67542	1.72503	1.75908	strawberry notch homolog 1 (Drosophila)
218766_s_at	WARS2	2.14944	1.90529	2.14496	1.28714	1.08468	2.43398	1.62185	tryptophanyl tRNA synthetase 2, mitochondrial
218770_s_at	TMEM39B	1.53945	1.51638	1.52296	1.10261	1.11215	3.47818	2.22643	transmembrane protein 39B
218778_x_at	EPS8L1	1.58341	1.2897	1.33049	1.37382	1.53358	1.11234	1.22739	EPS8-like 1
218783_at	INTS7	1.55703	1.7578	1.85858	1.20854	1.02099	3.24132	1.63995	integrator complex subunit 7
218784_s_at	C6orf64	1.96493	1.89357	1.61378	1.21807	1.15022	1.70077	1.60124	chromosome 6 open reading frame 64
218785_s_at	RABL5	1.618	1.5931	1.52487	1.23295	1.61154	2.0741	1.08562	RAB, member RAS oncogene family-like 5
218795_at	ACP6	1.11718	1.04795	1.66941	1.31819	1.61028	1.05473	1.02273	acid phosphatase 6, lysophosphatidic
218806_s_at	VAV3	6.74032	6.58101	2.35205	1.33041	1.18529	1.95375	1.10795	vav 3 guanine nucleotide exchange factor
218808_at	DALRD3	1.66351	1.36223	1.05943	1.04378	1.54843	1.35931	1.36843	DALR anticodon binding domain containing 3
218809_at	PANK2	2.21334	2.33743	2.54847	1.29617	1.0918	1.81382	1.69011	pantothenate kinase 2
218832_x_at	ARRB1	2.62166	2.59815	1.3168	1.12636	1.29615	1.40175	3.67395	arrestin, beta 1
218838_s_at	TTC31	1.35952	1.33021	1.56641	1.21654	1.21442	1.73621	1.02952	tetratricopeptide repeat domain 31
218844_at	ACSF2	1.8272	1.97166	2.16739	1.41986	1.15172	2.88449	1.46986	acyl-CoA synthetase family member 2
218871_x_at	CSGALNACT2	3.29796	2.99777	3.29735	1.28238	1.20356	2.18232	1.30759	chondroitin sulfate N-acetylgalactosaminyltransferase 2
218875_s_at	FBXO5	1.6512	1.45907	1.6118	1.00107	1.29833	1.73185	1.86711	F-box protein 5
218880_at	FOSL2	1.87204	1.70159	2.1342	1.03399	1.01661	1.96422	1.26052	FOS-like antigen 2
218883_s_at	MLF1IP	2.19711	2.28101	2.66939	1.07048	1.35089	1.2151	1.75513	MLF1 interacting protein
218885_s_at	GALNT12	8.36568	8.19524	3.4086	1.08974	1.69258	1.78538	1.10015	UDP-N-acetyl-alpha-D-galactosamine:polypeptide N-acetylgalactosaminyltransferase 12 (GalNAc-T12)
218894_s_at	MAGOHB	2.40912	2.39615	2.31632	2.02837	1.32605	2.13375	1.5184	mago-nashi homolog B (Drosophila)
218902_at	NOTCH1	1.58948	1.524	1.28281	1.11448	1.08685	1.32829	1.65732	Notch homolog 1, translocation-associated (Drosophila)
218904_s_at	C9orf40	1.83535	1.3864	1.8046	1.26021	1.02294	1.49502	2.2004	chromosome 9 open reading frame 40
218911_at	YEATS4	2.5501	2.53366	2.61334	1.14087	1.21912	2.40942	1.73884	YEATS domain containing 4
218928_s_at	SLC37A1	1.16268	1.15079	1.92222	1.00709	1.01016	4.57164	1.25039	solute carrier family 37 (glycerol-3-phosphate transporter), member 1
218953_s_at	PCYOX1L	1.73585	1.77484	1.5332	1.37056	1.12527	1.52394	1.56907	prenylcysteine oxidase 1 like
218970_s_at	CUTC	1.50767	1.7746	1.04893	1.41447	1.06229	1.65573	1.39498	cutC copper transporter homolog (E. coli)
219001_s_at	WDR32	1.29694	1.42808	1.68903	1.04562	1.00556	1.52784	1.20463	WD repeat domain 32
219011_at	PLEKHA4	1.65727	1.51497	1.98149	1.3819	1.09022	16.385	1.09222	pleckstrin homology domain containing, family A (phosphoinositide binding specific) member 4
219014_at	PLAC8	2.78251	2.23616	3.13168	1.36242	1.01387	1.97386	3.09338	placenta-specific 8
219017_at	ETNK1	2.19942	1.73535	1.47668	1.27953	1.02578	3.28218	1.49802	ethanolamine kinase 1
219039_at	SEMA4C	1.87655	1.72756	1.95614	1.03398	1.77311	1.7056	1.39889	sema domain, immunoglobulin domain (Ig), transmembrane domain (TM) and short cytoplasmic domain, (semaphorin) 4C
219084_at	NSD1	1.62618	1.71775	1.48335	1.10188	1.03163	1.55584	1.12343	nuclear receptor binding SET domain protein 1
219099_at	C12orf5	1.72415	1.50776	2.13037	1.04877	1.15916	1.32153	1.63188	chromosome 12 open reading frame 5
219103_at	ASAP3	2.0495	2.10529	1.17717	1.81322	2.22081	1.54599	1.31537	ArfGAP with SH3 domain, ankyrin repeat and PH domain 3
219119_at	LSM8	1.90656	1.9334	1.91998	1.11843	1.3034	1.71145	1.45547	LSM8 homolog, U6 small nuclear RNA associated (S. cerevisiae)
219122_s_at	THG1L	1.78862	1.60201	1.42993	1.50364	2.22793	2.00205	1.35899	tRNA-histidine guanylyltransferase 1-like (S. cerevisiae)
219126_at	PHF10	2.55442	2.5459	2.29436	1.19792	1.15487	1.53391	1.16502	PHD finger protein 10
219129_s_at	SAP30L	1.82561	1.78379	1.49551	1.62431	1.71504	1.05221	1.14343	SAP30-like
219154_at	TMEM120B	1.08436	1.14725	1.81265	1.01087	1.04714	1.7224	1.71935	transmembrane protein 120B
219165_at	PDLIM2	1.4285	1.53243	1.39789	1.47957	1.3019	2.52642	1.20624	PDZ and LIM domain 2 (mystique)
219185_at	SIRT5	1.70941	1.92895	1.79345	1.09357	1.14796	1.43967	1.5328	sirtuin (silent mating type information regulation 2 homolog) 5 (S. cerevisiae)
219204_s_at	SRR	1.17234	1.34254	1.77316	1.18258	1.42336	1.60305	1.31175	serine racemase
219205_at	SRR	1.3036	1.38068	1.71228	1.34564	1.51811	2.90583	1.67811	serine racemase
219207_at	EDC3	1.88493	1.96457	1.72734	1.15221	1.27522	1.54573	1.1871	enhancer of mRNA decapping 3 homolog (S. cerevisiae)
219208_at	FBXO11	1.52262	1.34515	1.19511	2.00147	1.20952	1.11936	1.41453	F-box protein 11
219232_s_at	EGLN3	1.6367	1.55899	1.05778	1.06526	1.80309	2.27534	1.0926	egl nine homolog 3 (C. elegans)
219276_x_at	C9orf82	1.68875	1.81632	1.71538	1.54768	1.32673	1.48106	1.36954	chromosome 9 open reading frame 82
219332_at	MICALL2	2.26697	2.27385	1.54328	1.17861	1.35363	1.60267	2.19687	MICAL-like 2
219353_at	NHLRC2	1.91075	1.65506	1.71639	1.52269	1.33379	2.18098	1.593	NHL repeat containing 2
219357_at	GTPBP1	1.33011	1.42658	1.51004	1.06197	1.06504	1.88577	1.30806	GTP binding protein 1
219370_at	RPRM	1.78164	1.87932	2.79264	1.52927	1.58149	11.3383	1.54733	reprimo, TP53 dependent G2 arrest mediator candidate
219443_at	TASP1	1.57038	1.49908	1.28305	1.50424	1.22247	2.25826	1.55023	taspase, threonine aspartase, 1
219450_at	C4orf19	2.15807	2.16524	1.04263	1.74764	1.45456	1.26797	1.23654	chromosome 4 open reading frame 19
219468_s_at	CUEDC1	1.6152	1.56733	1.66764	1.48242	1.78547	1.02617	1.1861	CUE domain containing 1
219470_x_at	CCNJ	1.46473	1.70912	1.74423	1.32929	1.72326	1.21334	1.23482	cyclin J
219493_at	SHCBP1	3.45372	2.94282	3.356	1.50228	1.95471	2.5956	3.90772	SHC SH2-domain binding protein 1
219496_at	ANKRD57	1.371	1.50656	3.59045	1.89572	1.00125	1.24649	1.08175	ankyrin repeat domain 57
219511_s_at	SNCAIP	2.1199	1.85619	1.62756	7.481	1.37018	2.05624	5.3528	synuclein, alpha interacting protein
219517_at	ELL3	1.7218	1.7072	1.04925	1.90498	1.8373	1.8417	2.58453	elongation factor RNA polymerase II-like 3
219518_s_at	ELL3	1.82682	1.75372	1.21822	1.68182	1.50705	2.13307	2.37526	elongation factor RNA polymerase II-like 3
219520_s_at	WWC3	2.27864	2.26682	1.7679	1.54248	1.09829	1.52263	1.5685	WWC family member 3
219532_at	ELOVL4	1.07004	1.09782	1.70871	10.6296	1.69292	3.31614	1.05241	elongation of very long chain fatty acids (FEN1/Elo2, SUR4/Elo3, yeast)-like 4
219540_at	ZNF267	1.94871	1.7025	1.83069	2.30538	1.90325	1.10043	1.277	zinc finger protein 267
219547_at	COX15	1.4924	1.58888	1.44888	1.71886	1.42147	1.24259	1.12828	COX15 homolog, cytochrome c oxidase assembly protein (yeast)
219603_s_at	ZNF226	1.75619	1.77037	1.75012	1.71941	1.52153	2.57981	1.26669	zinc finger protein 226
219615_s_at	KCNK5	8.83837	10.0532	4.2287	1.12144	1.62792	12.7947	1.43171	potassium channel, subfamily K, member 5
219667_s_at	BANK1	2.08856	2.11218	2.06211	2.36859	1.4507	2.57755	3.67758	B-cell scaffold protein with ankyrin repeats 1
219677_at	SPSB1	1.76312	1.75099	1.26772	1.0738	1.05914	2.43481	1.3708	splA/ryanodine receptor domain and SOCS box containing 1
219681_s_at	RAB11FIP1	3.21443	3.05423	2.49135	1.94165	1.39315	1.7049	1.32421	RAB11 family interacting protein 1 (class I)
219694_at	FAM105A	2.08216	1.72307	2.16225	1.50585	2.63966	1.1734	2.05448	family with sequence similarity 105, member A
219696_at	DENND1B	1.00141	1.00411	1.56261	1.09116	1.1011	1.03214	1.76784	DENN/MADD domain containing 1B
219702_at	PLAC1	1.62284	1.7206	16.9511	1.26185	1.18401	1.39852	2.09236	placenta-specific 1
219703_at	MNS1	1.38845	1.25293	2.04432	1.30408	1.45249	2.58118	2.56123	meiosis-specific nuclear structural 1
219706_at	C20orf29	2.47989	2.24592	2.36457	1.09003	1.18731	1.80948	1.57893	chromosome 20 open reading frame 29
219721_at		1.44402	1.6065	1.39879	1.2293	1.75555	3.36676	1.71504
219787_s_at	ECT2	2.83317	2.6722	3.44162	1.06277	1.18048	1.67114	1.43933	epithelial cell transforming sequence 2 oncogene
219801_at	ZNF34	1.39978	1.45017	1.91985	1.01565	1.1558	1.58666	1.27637	zinc finger protein 34
219806_s_at	C11orf75	2.91518	2.72767	1.07519	1.14492	1.14381	1.20993	2.44265	chromosome 11 open reading frame 75
219825_at	CYP26B1	21.0493	17.4497	4.63799	1.21791	4.28694	1.00024	3.42877	cytochrome P450, family 26, subfamily B, polypeptide 1
219833_s_at	EFHC1	1.92379	1.94371	2.43011	1.1137	1.1324	1.9805	1.03576	EF-hand domain (C-terminal) containing 1
219860_at	LY6G5C	1.82649	1.74046	1.65976	1.03271	1.13077	1.30543	1.95944	lymphocyte antigen 6 complex, locus G5C
219880_at		1.46018	1.41036	1.50275	1.24922	1.31044	1.29429	2.17397
219889_at	FRAT1	2.47018	2.31785	3.10175	1.08574	1.4125	1.50113	1.46585	frequently rearranged in advanced T-cell lymphomas
219891_at	PGPEP1	1.59621	1.61957	1.51662	1.39873	1.40665	2.69991	1.25179	pyroglutamyl-peptidase I
219904_at	ZSCAN5A	1.57528	1.49647	1.63046	2.04384	1.17366	3.09596	1.34632	zinc finger and SCAN domain containing 5A
219911_s_at	LOC100134295 /// SLCO4A1	1.54722	1.57944	2.04609	1.48919	1.03065	2.76676	2.04017	similar to Solute carrier organic anion transporter family, member 4A1 /// solute carrier organic anion transporter family, member 4A1
219956_at	GALNT6	3.12162	4.04618	1.67566	1.72911	1.02901	2.48721	1.20643	UDP-N-acetyl-alpha-D-galactosamine:polypeptide N-acetylgalactosaminyltransferase 6 (GalNAc-T6)
219974_x_at	ECHDC1	1.49543	1.70082	1.88099	1.06305	1.0714	1.74846	1.36297	enoyl Coenzyme A hydratase domain containing 1
219979_s_at	C11orf73	2.30153	2.26093	2.62993	1.29599	1.17249	1.63484	1.35363	chromosome 11 open reading frame 73
219982_s_at	SERF1A /// SERF1B	1.83075	1.63553	1.42262	1.0187	1.20002	1.57684	1.28453	small EDRK-rich factor 1A (telomeric) /// small EDRK-rich factor 1B (centromeric)
219986_s_at	ACAD10	1.45864	1.42922	1.61643	1.0858	1.62441	1.21345	1.66532	acyl-Coenzyme A dehydrogenase family, member 10
219987_at		2.73053	2.81869	2.86182	1.56295	1.45674	1.08391	2.92866
219998_at	HSPC159	1.99879	2.27745	2.29732	1.15125	1.55843	2.27384	1.58076	galectin-related protein
220030_at	STYK1	2.28542	2.31327	1.38307	1.18971	1.18309	1.74988	2.60686	serine/threonine/tyrosine kinase 1
220058_at	C17orf39	1.73003	1.89393	1.99522	1.04623	1.01924	2.22368	1.62267	chromosome 17 open reading frame 39
220080_at	FBXL8	1.49645	1.58276	1.61132	2.21473	1.47057	14.5728	4.6932	F-box and leucine-rich repeat protein 8
220094_s_at	CCDC90A	1.47794	1.50516	1.59726	1.06241	1.08008	3.20873	2.58345	coiled-coil domain containing 90A
220124_at	GAN	1.52431	1.40262	2.1217	1.60306	1.5189	3.74424	2.45223	gigaxonin
220157_x_at	PLEKHA8 /// PLEKHA9	1.50995	1.57208	1.59055	1.34963	1.77103	1.04716	1.00434	pleckstrin homology domain containing, family A (phosphoinositide binding specific) member 8 /// pleckstrin homology domain containing, family A (phosphoinositide binding specific) member 9
220199_s_at	AIDA	2.31107	2.11318	2.03196	1.21213	1.91446	1.68581	1.00137	axin interactor, dorsalization associated
220202_s_at	RC3H2	1.18467	1.25891	1.52454	1.62562	1.43018	2.30928	1.75019	ring finger and CCCH-type zinc finger domains 2
220212_s_at	THADA	1.59614	1.63498	1.02907	1.43444	1.23268	2.1959	1.00573	thyroid adenoma associated
220235_s_at	C1orf103	3.595	3.24858	2.69823	1.04066	1.08866	1.85903	1.20037	chromosome 1 open reading frame 103
220259_at	PLEKHH3	1.34916	1.4452	1.72151	1.82704	1.80802	1.18454	8.7693	pleckstrin homology domain containing, family H (with MyTH4 domain) member 3
220277_at	CXXC4	2.27784	2.19891	1.31867	1.00711	2.75713	1.81695	1.04119	CXXC finger 4
220305_at	MAVS	1.54648	1.59766	1.63663	1.51926	1.29585	1.76032	1.64575	mitochondrial antiviral signaling protein
220326_s_at	FLJ10357	1.66031	1.57685	1.4372	1.0002	2.69776	1.11491	3.12794	hypothetical protein FLJ10357
220333_at	PAQR5	1.78705	1.65107	1.48694	1.10995	6.52954	3.95571	1.77461	progestin and adipoQ receptor family member V
220334_at	RGS17	1.35968	1.29366	2.08789	1.46201	1.23129	1.80765	1.05756	regulator of G-protein signaling 17
220442_at	GALNT4 /// WDR51B	1.8176	1.76568	1.02168	1.05406	1.75394	1.22856	1.42023	UDP-N-acetyl-alpha-D-galactosamine:polypeptide N-acetylgalactosaminyltransferase 4 (GalNAc-T4) /// WD repeat domain 51B
220610_s_at	LRRFIP2	1.52108	1.63519	1.19538	1.24494	1.33115	1.59012	1.04289	leucine rich repeat (in FLII) interacting protein 2
220640_at	CSNK1G1	1.58697	1.43286	1.63059	1.46109	1.63973	1.47029	1.57398	casein kinase 1, gamma 1
220739_s_at	CNNM3	2.04114	2.19276	1.80284	1.31274	1.28639	1.49799	1.54495	cyclin M3
220773_s_at	GPHN	1.73973	1.80922	1.93182	1.51739	1.19904	1.01128	1.04931	gephyrin
220910_at	FRAS1	1.69357	1.53642	1.28632	1.24102	1.73752	2.17052	2.415	Fraser syndrome 1
220991_s_at	RNF32	1.23848	1.65714	1.83804	1.38306	1.97739	1.08162	3.55691	ring finger protein 32
221005_s_at	PTDSS2	1.94834	1.75326	2.08286	1.28198	1.49234	1.15932	2.95402	phosphatidylserine synthase 2
221029_s_at	WNT5B	3.43391	3.11433	3.16005	1.27262	7.91962	1.25	3.31192	wingless-type MMTV integration site family, member 5B
221073_s_at	NOD1	1.78555	1.66846	1.41434	1.3338	1.24336	1.61243	1.4727	nucleotide-binding oligomerization domain containing 1
221082_s_at	NDRG3	1.74831	1.90033	1.68834	1.1131	1.15534	1.62472	1.5461	NDRG family member 3
221207_s_at	NBEA	2.2475	2.21936	1.41549	1.29357	1.89668	1.19951	1.04623	neurobeachin
221216_s_at	SCMH1	1.52312	1.43392	1.8056	1.21009	1.66689	2.672	2.71022	sex comb on midleg homolog 1 (Drosophila)
221223_x_at	CISH	2.05405	1.99601	1.82187	1.82004	1.22604	1.05429	1.4153	cytokine inducible SH2-containing protein
221230_s_at	ARID4B	2.13302	2.04398	1.59993	1.35737	1.17249	1.74481	1.28956	AT rich interactive domain 4B (RBP1-like)
221260_s_at	CSRNP2	1.5991	1.75532	2.20693	1.14651	1.16345	2.86047	1.44225	cysteine-serine-rich nuclear protein 2
221319_at	PCDHB8	3.072	2.53786	2.33713	1.01954	1.22695	2.17553	1.64386	protocadherin beta 8
221381_s_at	MORF4 /// MORF4L1	2.1375	1.9518	2.17272	1.03089	1.31548	1.70366	1.64671	mortality factor 4 /// mortality factor 4 like 1
221497_x_at	EGLN1	1.47212	1.33616	1.51532	1.10826	1.11613	1.81779	1.02243	egl nine homolog 1 (C. elegans)
221505_at	ANP32E	2.32739	1.973	2.03549	1.10875	1.21077	1.26984	2.16531	acidic (leucine-rich) nuclear phosphoprotein 32 family, member E
221511_x_at	CCPG1	1.01008	1.03821	3.22534	1.76131	1.60987	2.02778	1.58086	cell cycle progression 1
221519_at	FBXW4	1.87158	1.77741	1.7589	1.03909	1.06905	1.99081	1.65213	F-box and WD repeat domain containing 4
221538_s_at	PLXNA1	1.57119	1.60621	1.22955	1.44616	1.63379	2.02209	1.38445	plexin A1
221541_at	CRISPLD2	1.03148	1.12605	1.58611	1.30628	1.97817	5.68759	1.7981	cysteine-rich secretory protein LCCL domain containing 2
221554_at	STRADA	1.62364	1.65635	1.6687	1.20109	1.32791	1.63332	1.19761	STE20-related kinase adaptor alpha
221555_x_at	CDC14B	1.76715	1.51817	2.13345	1.07946	1.17555	2.58565	1.19541	CDC14 cell division cycle 14 homolog B (S. cerevisiae)
221556_at	CDC14B	2.36085	2.11166	2.72698	1.02309	1.05819	2.8744	1.91351	CDC14 cell division cycle 14 homolog B (S. cerevisiae)
221589_s_at	ALDH6A1	1.62612	1.48785	1.87261	1.30192	1.33248	1.52004	1.53523	aldehyde dehydrogenase 6 family, member A1
221593_s_at	RPL31	1.7906	1.72052	1.7343	1.04518	1.3212	1.63464	1.05905	ribosomal protein L31
221611_s_at	PHF7	1.64462	1.52005	1.47786	1.12295	3.17856	1.98461	1.94541	PHD finger protein 7
221613_s_at	ZFAND6	1.49288	1.48275	1.62767	1.57395	1.47137	2.2163	1.98267	zinc finger, AN1-type domain 6
221626_at	ZNF506	1.93633	1.79479	1.55818	1.54012	1.42367	2.43946	1.41839	zinc finger protein 506
221656_s_at	ARHGEF10L	1.82004	1.92006	1.0099	1.00119	1.19259	2.00712	1.1118	Rho guanine nucleotide exchange factor (GEF) 10-like
221666_s_at	PYCARD	1.60641	1.50693	1.59459	1.60701	1.22756	1.25459	1.01796	PYD and CARD domain containing
221693_s_at	MRPS18A	1.69044	1.73358	1.76799	1.14794	1.09568	1.9806	1.32719	mitochondrial ribosomal protein S18A
221696_s_at	STYK1	1.84146	1.77666	1.40088	1.21379	1.3182	1.46591	1.85213	serine/threonine/tyrosine kinase 1
221703_at	BRIP1	2.17224	1.86183	1.93091	1.10869	1.41447	1.08466	1.96683	BRCA1 interacting protein C-terminal helicase 1
221704_s_at	VPS37B	1.14127	1.18625	1.51323	1.08518	1.01609	1.88297	1.06047	vacuolar protein sorting 37 homolog B (S. cerevisiae)
221706_s_at	USE1	1.76967	1.51224	1.49472	1.1097	1.1379	1.95679	1.77123	unconventional SNARE in the ER 1 homolog (S. cerevisiae)
221737_at	GNA12	1.52345	1.88252	1.27461	1.0856	1.30254	1.55962	1.23702	guanine nucleotide binding protein (G protein) alpha 12
221750_at	HMGCS1	1.55262	1.8072	1.2399	1.3328	1.24636	1.84702	1.32615	3-hydroxy-3-methylglutaryl-Coenzyme A synthase 1 (soluble)
221760_at	MAN1A1	2.72247	2.79479	4.91727	1.0179	1.00174	2.36035	1.09819	Mannosidase, alpha, class 1A, member 1
221770_at	RPE	1.51723	1.28052	1.35931	1.11175	1.19905	1.70168	1.42051	ribulose-5-phosphate-3-epimerase
221782_at	DNAJC10	1.58726	1.45547	1.29832	1.28093	1.2807	1.30765	1.50667	DnaJ (Hsp40) homolog, subfamily C, member 10
221800_s_at	C17orf70	1.9117	1.96449	1.96916	1.57558	1.27386	1.74892	1.12934	chromosome 17 open reading frame 70
221804_s_at	FAM45A /// FAM45B	1.72403	1.68627	2.17482	1.30513	1.24584	1.81385	1.224	family with sequence similarity 45, member A /// family with sequence similarity 45, member B
221843_s_at	KIAA1609	1.2936	1.35544	1.72851	1.66577	1.5222	1.29611	1.11586	KIAA1609
221848_at	ZGPAT	1.79631	2.01603	1.92162	1.28241	1.57361	1.69271	1.70345	zinc finger, CCCH-type with G patch domain
221880_s_at	FAM174B	3.17695	3.6441	2.04815	1.9707	1.40461	1.1164	1.60583	family with sequence similarity 174, member B
221920_s_at	SLC25A37	1.6422	1.63737	1.29045	1.13926	1.32563	1.47512	1.50162	solute carrier family 25, member 37
221922_at	GPSM2	1.596	1.47611	1.46681	1.13355	1.44827	1.43777	1.50135	G-protein signaling modulator 2 (AGS3-like, C. elegans)
221926_s_at	IL17RC	1.46399	1.35752	1.54074	1.31291	1.67058	7.39697	1.81612	interleukin 17 receptor C
221934_s_at	DALRD3 /// LOC100133719	1.85329	1.69643	1.26948	1.07208	1.36134	1.54734	1.09801	DALR anticodon binding domain containing 3 /// similar to DALR anticodon binding domain containing 3
221935_s_at	C3orf64	1.90303	1.47178	1.67668	1.04264	1.06219	1.59205	1.43548	chromosome 3 open reading frame 64
221944_at	FLJ42627	1.73142	1.89641	2.4141	6.06484	1.59496	1.05619	1.85455	hypothetical LOC645644
221963_x_at		2.72597	2.73727	2.49405	1.21563	1.15181	1.97315	1.39682
222000_at	C1orf174	1.5542	1.43254	1.68955	1.06834	1.0856	1.51236	1.29754	chromosome 1 open reading frame 174
222024_s_at	AKAP13	1.72029	1.59606	1.73298	1.25741	1.17838	1.42518	1.50541	A kinase (PRKA) anchor protein 13
222045_s_at	PCIF1	1.61421	1.45944	1.58054	1.22587	1.17015	1.80763	1.44873	PDX1 C-terminal inhibiting factor 1
222059_at	ZNF335	1.88785	1.64026	1.95346	1.2311	2.48286	1.24136	1.35879	zinc finger protein 335
222064_s_at	AARSD1	1.48795	1.51397	1.52572	1.6163	1.15828	1.58204	1.15457	alanyl-tRNA synthetase domain containing 1
222071_s_at	SLCO4C1	1.55323	1.57709	1.03658	1.44855	1.02289	1.68273	3.04418	solute carrier organic anion transporter family, member 4C1
222077_s_at	RACGAP1	2.39852	2.40501	2.33073	1.20813	1.43112	3.23527	2.21415	Rac GTPase activating protein 1
222128_at	NSUN6	1.75371	1.48699	1.7024	1.0749	2.52316	1.7759	5.08794	NOL1/NOP2/Sun domain family, member 6
222156_x_at	CCPG1	1.08064	1.09267	3.58818	1.98443	1.49725	1.50043	1.33637	cell cycle progression 1
222159_at		1.42108	1.50947	1.42691	1.30041	1.4971	1.37072	1.69709
222204_s_at	RRN3	3.22129	2.9948	2.55866	1.06007	1.21785	1.22158	1.66417	RRN3 RNA polymerase I transcription factor homolog (S. cerevisiae)
222222_s_at	HOMER3	1.15887	1.07347	1.74333	1.4163	1.13075	10.6517	1.4809	homer homolog 3 (Drosophila)
222236_s_at	ASAP3	1.5639	1.64684	1.08838	1.9755	1.01803	1.07739	1.5626	ArfGAP with SH3 domain, ankyrin repeat and PH domain 3
222269_at	APOOL	1.54728	1.73781	1.38132	1.27243	1.06262	1.58941	1.11284	apolipoprotein O-like
222290_at	OR2A20P /// OR2A5 /// OR2A9P	1.38668	1.29571	1.77395	1.03383	1.48219	1.57961	1.61255	olfactory receptor, family 2, subfamily A, member 20 pseudogene /// olfactory receptor, family 2, subfamily A, member 5 /// olfactory receptor, family 2, subfamily A, member 9 pseudogene
222294_s_at		1.20488	1.34015	1.67765	1.88125	2.27055	1.83486	1.32033
222317_at	PDE3B	2.45777	2.60742	2.55454	1.12868	1.25951	4.07336	1.15087	phosphodiesterase 3B, cGMP-inhibited
222333_at	ALS2CL	1.45121	1.53557	1.82963	1.09854	1.13864	1.66692	1.36955	ALS2 C-terminal like
222347_at	LOC644450	2.86515	2.82329	2.53472	3.19135	1.69949	8.14792	2.23656	hypothetical protein LOC644450
222369_at	NAT11	2.732	2.56756	2.47185	1.02675	1.11164	1.3543	1.81668	N-acetyltransferase 11 (GCN5-related, putative)
222376_at		1.15387	1.17621	2.67591	1.21979	2.06219	2.54555	1.12232
222476_at	CNOT6	1.82845	1.74635	1.60675	1.19906	1.53476	1.00681	1.24817	CCR4-NOT transcription complex, subunit 6
222490_at	POLR3E	1.95771	1.95096	1.52507	1.13287	1.76718	1.11482	1.31031	polymerase (RNA) III (DNA directed) polypeptide E (80kD)
222491_at	HGSNAT	1.19297	1.51892	1.19192	1.28269	1.41467	1.74528	1.39922	heparan-alpha-glucosaminide N-acetyltransferase
222492_at	PDXK	1.56688	1.51483	1.66379	1.33735	1.27989	1.60706	1.49345	pyridoxal (pyridoxine, vitamin B6) kinase
222503_s_at	WDR41	1.63177	1.6241	1.54409	1.19276	1.30469	2.15038	2.12063	WD repeat domain 41
222524_s_at	ASB6	1.45454	1.56541	1.52413	1.04711	1.30042	1.81646	1.48223	ankyrin repeat and SOCS box-containing 6
222547_at	MAP4K4	2.78817	2.14137	3.22932	1.18882	1.06535	1.61767	1.23451	mitogen-activated protein kinase kinase kinase kinase 4
222552_at	GOLT1B	2.95596	2.92849	3.22618	1.13518	1.22438	1.66878	1.3971	golgi transport 1 homolog B (S. cerevisiae)
222553_x_at	OXR1	2.81523	2.81153	2.37818	1.27184	1.31079	1.56269	1.08403	oxidation resistance 1
222572_at	PPM2C	1.52096	1.5915	1.75618	1.28081	1.14455	1.99185	1.69037	protein phosphatase 2C, magnesium-dependent, catalytic subunit
222578_s_at	UBA5	1.61338	1.65614	1.14166	1.47671	1.02555	1.61049	1.51377	ubiquitin-like modifier activating enzyme 5
222579_at	UBA5	2.05696	2.06387	1.44483	1.23052	1.03641	2.1431	1.74088	ubiquitin-like modifier activating enzyme 5
222594_s_at	SPATS2	1.41936	1.42194	1.69287	1.05909	1.10554	1.05541	1.76182	spermatogenesis associated, serine-rich 2
222603_at	ERMP1	2.57839	2.49472	1.67674	2.04435	2.08686	2.64859	2.18228	endoplasmic reticulum metallopeptidase 1
222608_s_at	ANLN	3.2611	2.73122	3.43815	1.1205	1.15186	1.37405	1.70872	anillin, actin binding protein
222617_s_at	C10orf84	1.55169	1.63959	1.62488	1.0879	1.14196	2.3554	2.26442	chromosome 10 open reading frame 84
222653_at	PNPO	1.50025	1.66281	1.69511	1.02842	1.21992	1.92692	1.13971	pyridoxamine 5'-phosphate oxidase
222665_at	FAM82B	1.82185	1.81307	1.86488	1.06262	1.03915	1.53954	1.23022	family with sequence similarity 82, member B
222689_at	ACER3	1.66405	1.53578	1.67361	1.27631	1.10967	1.81469	1.18113	alkaline ceramidase 3
222696_at	AXIN2	1.50531	1.33563	2.9885	1.34611	2.09931	1.00269	1.40449	axin 2
222735_at	TMEM38B	1.93278	2.11317	1.84852	1.35593	1.18095	1.845	1.55883	transmembrane protein 38B
222741_s_at	C6orf64	2.92931	2.98747	2.3591	1.00041	1.11644	1.91674	1.82264	chromosome 6 open reading frame 64
222749_at	SUFU	1.89659	1.55358	1.91425	1.09316	1.34705	2.82935	1.0994	suppressor of fused homolog (Drosophila)
222751_at	HERPUD2	2.37684	2.55626	2.5231	1.80544	1.71769	1.75822	1.73518	HERPUD family member 2
222756_s_at	ARRB1	2.30891	2.0704	1.10528	1.02692	1.18891	1.31374	1.626	arrestin, beta 1
222762_x_at	LIMD1	2.5078	2.52811	3.38499	1.40464	1.29545	1.87545	1.31153	LIM domains containing 1
222765_x_at	ESF1	3.45367	3.04552	3.43534	1.07431	1.0952	1.58239	1.06375	ESF1, nucleolar pre-rRNA processing protein, homolog (S. cerevisiae)
222808_at	ALG13	2.70904	2.9182	2.9369	1.16776	1.08754	2.00091	1.36565	asparagine-linked glycosylation 13 homolog (S. cerevisiae)
222820_at	TNRC6C	1.69674	1.79378	1.67086	1.25994	1.18642	7.18525	2.51897	trinucleotide repeat containing 6C
222825_at	OTUD6B	6.0693	6.09685	6.63383	1.65644	1.61221	4.44766	1.75633	OTU domain containing 6B
222848_at	CENPK	8.25304	7.67171	9.91738	1.01412	1.41315	1.63838	1.91171	centromere protein K
222852_at	C10orf88	1.52139	1.79271	1.64041	1.36108	1.10277	1.69982	1.03852	chromosome 10 open reading frame 88
222869_s_at	ELAC1	1.09762	1.21023	2.30647	1.09615	3.3899	1.9479	1.26779	elaC homolog 1 (E. coli)
222894_x_at	C20orf7	1.34039	1.3859	1.63699	1.14844	1.01702	1.9553	1.44762	chromosome 20 open reading frame 7
222912_at	ARRB1	1.88055	2.09836	1.39195	1.02127	1.01092	1.25315	1.9126	arrestin, beta 1
222918_at	RAB9B	1.70284	1.60038	2.46766	1.32206	1.30936	1.79293	2.0312	RAB9B, member RAS oncogene family
222955_s_at	FAM45A /// FAM45B	1.89606	1.96556	2.61733	1.28996	1.03722	1.76262	1.22704	family with sequence similarity 45, member A /// family with sequence similarity 45, member B
222956_at	FIGN	1.56957	1.49468	2.24283	1.14273	2.73979	1.02601	1.84185	fidgetin
222983_s_at	PAIP2	1.68393	1.62468	1.62097	1.22618	1.24595	1.73052	1.4838	poly(A) binding protein interacting protein 2
223022_s_at	VTA1	1.77016	1.8662	2.26997	1.53053	1.44546	1.08621	1.07383	Vps20-associated 1 homolog (S. cerevisiae)
223031_s_at	TRAF7	1.45659	1.38996	1.50899	1.3936	1.16292	1.58169	1.12946	TNF receptor-associated factor 7
223055_s_at	XPO5	1.70198	1.93586	2.03563	1.47532	1.32174	2.37988	1.07239	exportin 5
223056_s_at	XPO5	1.4963	1.45966	1.79895	1.59246	1.14971	1.67959	1.00012	exportin 5
223057_s_at	XPO5	1.70144	1.64055	1.94111	1.4026	1.29379	1.64623	1.07965	exportin 5
223082_at	SH3KBP1	1.24945	1.42923	1.7006	2.11898	1.51246	2.21871	1.14864	SH3-domain kinase binding protein 1
223088_x_at	ECHDC1	1.61525	1.69086	1.74025	1.00563	1.13239	1.55434	1.41742	enoyl Coenzyme A hydratase domain containing 1
223142_s_at	UCK1	1.26653	1.27271	1.50178	1.58481	1.30715	1.47078	1.62613	uridine-cytidine kinase 1
223151_at	DCUN1D5	1.54879	1.56182	1.41834	1.23359	1.22123	1.37971	1.54063	DCN1, defective in cullin neddylation 1, domain containing 5 (S. cerevisiae)
223183_at	AGPAT3	1.97719	1.98413	2.24864	1.07286	1.14208	2.72895	2.37513	1-acylglycerol-3-phosphate O-acyltransferase 3
223198_x_at	COMMD5	1.66224	1.63559	1.59588	1.04107	1.04384	1.64758	1.06931	COMM domain containing 5
223204_at	C4orf18	4.87766	4.98094	10.6717	1.79112	2.23122	8.17196	2.18274	chromosome 4 open reading frame 18
223212_at	ZDHHC16	1.82644	1.77804	1.69909	1.00022	1.03619	1.62349	1.60334	zinc finger, DHHC-type containing 16
223217_s_at	NFKBIZ	1.95142	1.79766	1.97548	1.48968	1.46271	1.81886	1.14517	nuclear factor of kappa light polypeptide gene enhancer in B-cells inhibitor, zeta
223218_s_at	NFKBIZ	3.77682	3.51035	3.76512	1.35353	1.67582	1.54812	1.00423	nuclear factor of kappa light polypeptide gene enhancer in B-cells inhibitor, zeta
223250_at	KLHL7	3.807	4.23731	2.71833	1.2436	1.10257	1.50473	1.12264	kelch-like 7 (Drosophila)
223257_at	G2E3	3.34385	3.07688	2.62794	1.16848	1.25584	1.69188	1.42467	G2/M-phase specific E3 ubiquitin ligase
223269_at	POLR3GL	1.87442	1.92609	1.83155	1.01388	1.49111	1.60266	1.02956	polymerase (RNA) III (DNA directed) polypeptide G (32kD)-like
223275_at	PRMT6	2.22362	1.99822	1.9068	1.03077	1.08178	1.57972	1.60415	protein arginine methyltransferase 6
223280_x_at	MS4A6A	1.25874	1.34634	1.60871	2.48211	1.22263	1.07254	6.67443	membrane-spanning 4-domains, subfamily A, member 6A
223288_at	USP38	1.65706	1.52133	1.51078	1.41592	1.35972	2.88919	1.641	ubiquitin specific peptidase 38
223313_s_at	MAGED4 /// MAGED4B	2.86308	2.78281	3.98985	2.62153	1.79454	1.19313	1.9245	melanoma antigen family D, 4 /// melanoma antigen family D, 4B
223315_at	NTN4	3.91627	2.30518	5.38527	1.14694	1.05614	3.05643	1.51301	netrin 4
223320_s_at	ABCB10	1.48543	1.29972	1.60535	1.3023	1.36746	2.0196	1.55851	ATP-binding cassette, sub-family B (MDR/TAP), member 10
223342_at	RRM2B	1.82471	1.85176	2.01778	1.14056	1.20191	1.58224	1.42513	ribonucleotide reductase M2 B (TP53 inducible)
223374_s_at	B3GALNT1	1.24807	1.27354	2.00248	1.15037	1.88338	1.27797	1.82805	beta-1,3-N-acetylgalactosaminyltransferase 1 (globoside blood group)
223377_x_at	CISH	2.12381	2.05617	1.78784	1.39731	1.23163	1.57229	1.62854	cytokine inducible SH2-containing protein
223381_at	NUF2	1.68018	1.67206	1.45855	1.08031	1.53253	2.56859	1.93854	NUF2, NDC80 kinetochore complex component, homolog (S. cerevisiae)
223409_at		2.43828	2.43548	2.90587	1.08006	1.38843	1.73617	1.165
223418_x_at	ANKRD13C	2.39155	2.15162	1.96138	1.57336	1.5348	1.36359	1.14434	ankyrin repeat domain 13C
223430_at	SIK2	1.8271	1.97461	1.90786	1.16257	1.13649	1.6731	1.1061	salt-inducible kinase 2
223449_at	SEMA6A	2.61253	2.48256	1.53152	1.50542	1.78741	2.99927	1.09035	sema domain, transmembrane domain (TM), and cytoplasmic domain, (semaphorin) 6A
223454_at	CXCL16	1.32878	1.631	2.46594	1.87968	1.0531	4.68056	1.19714	chemokine (C-X-C motif) ligand 16
223461_at	TBC1D7	1.72946	1.75642	1.48969	1.56418	1.37199	1.98231	1.3603	TBC1 domain family, member 7
223463_at	RAB23	2.10669	1.98472	1.82629	1.60657	2.17645	1.42755	1.33371	RAB23, member RAS oncogene family
223467_at	RASD1	5.12763	5.03006	14.3072	1.11925	2.3349	1.11011	2.33523	RAS, dexamethasone-induced 1
223471_at	RAB3IP	1.8055	1.71651	1.21355	1.15504	1.1938	1.48081	1.72871	RAB3A interacting protein (rabin3)
223486_at	GTPBP8	1.19859	1.16972	1.78033	1.54446	1.54019	1.02192	1.45035	GTP-binding protein 8 (putative)
223489_x_at	EXOSC3	1.65129	1.71109	1.31823	1.17018	1.24532	1.82917	1.39282	exosome component 3
223491_at	COMMD2	2.20576	2.08396	2.49789	1.03124	1.45107	2.65725	1.90474	COMM domain containing 2
223512_at	SAR1B	1.65949	1.67485	1.49098	1.85513	1.76019	1.94882	1.98455	SAR1 homolog B (S. cerevisiae)
223530_at	TDRKH	1.32623	1.40532	1.56413	1.49215	1.38251	1.03182	1.54057	tudor and KH domain containing
223534_s_at	RPS6KL1	1.5593	1.44013	1.79629	1.53054	1.56076	1.6341	2.44506	ribosomal protein S6 kinase-like 1
223559_s_at	C9orf80	1.68468	1.61254	1.83398	1.20977	1.16977	2.47673	1.70706	chromosome 9 open reading frame 80
223566_s_at	BCOR	1.37681	1.50052	2.63137	1.31265	1.11628	2.01765	1.4712	BCL6 co-repressor
223567_at	SEMA6B	1.36903	1.58957	1.47605	1.89267	1.43876	1.21885	1.31497	sema domain, transmembrane domain (TM), and cytoplasmic domain, (semaphorin) 6B
223578_x_at	MALAT1	2.1342	2.1865	1.86642	1.7425	1.60788	1.30271	1.31646	metastasis associated lung adenocarcinoma transcript 1 (non-protein coding)
223632_s_at	BCAN	1.56237	1.5392	1.43512	1.64831	1.94275	1.42263	1.52168	brevican
223647_x_at	HSCB	1.41047	1.52832	1.62083	1.26486	1.16542	1.54863	1.40459	HscB iron-sulfur cluster co-chaperone homolog (E. coli)
223711_s_at	THYN1	1.91696	1.855	1.97708	1.17339	1.17154	1.04502	1.68778	thymocyte nuclear protein 1
223765_s_at	KBTBD4	1.36752	1.56818	2.08672	1.19564	1.05039	2.94631	1.95488	kelch repeat and BTB (POZ) domain containing 4
223772_s_at	TMEM87A	1.32227	1.32619	1.87029	1.03377	1.07804	2.17195	2.72718	transmembrane protein 87A
223790_at	KATNAL1	1.95006	2.00562	1.95195	1.0393	1.08407	1.05839	2.66314	katanin p60 subunit A-like 1
223819_x_at	COMMD5	1.60489	1.60163	1.58507	1.06872	1.02945	1.59815	1.02798	COMM domain containing 5
223833_at	WDR55	1.57844	1.62293	1.50167	1.50915	1.37018	1.3356	1.51087	WD repeat domain 55
223839_s_at	SCD	2.10139	1.86493	2.04827	1.07598	1.346	1.67659	1.38525	stearoyl-CoA desaturase (delta-9-desaturase)
223875_s_at	EPC1	1.8941	1.74046	2.57095	1.96312	1.50376	1.36913	1.25843	enhancer of polycomb homolog 1 (Drosophila)
223916_s_at	BCOR	1.87143	1.88004	2.16613	1.19439	1.07472	3.50339	2.59654	BCL6 co-repressor
224027_at	CCL28	1.31873	1.30837	2.35499	1.21923	1.82126	1.94063	1.48161	chemokine (C-C motif) ligand 28
224076_s_at	WHSC1L1	1.35077	1.53254	1.51302	1.00563	1.37449	1.53888	1.56717	Wolf-Hirschhorn syndrome candidate 1-like 1
224150_s_at	CEP70	2.58492	2.22484	2.28431	1.06883	1.2474	1.53293	1.15625	centrosomal protein 70kDa
224151_s_at	AK3	2.30466	2.06652	2.04915	1.02321	1.30273	1.65439	1.18079	adenylate kinase 3
224200_s_at	RAD18	2.24084	1.90613	2.72891	1.11712	1.28368	1.37033	1.70021	RAD18 homolog (S. cerevisiae)
224201_s_at	SUFU	1.5068	1.45856	1.49921	1.08815	1.35904	9.503	2.18579	suppressor of fused homolog (Drosophila)
224325_at	FZD8	1.02309	1.08331	6.65913	2.58329	1.35799	1.24965	1.66122	frizzled homolog 8 (Drosophila)
224359_s_at	HOOK3	1.70261	1.89349	1.51081	1.64717	1.05376	2.04518	1.4122	hook homolog 3 (Drosophila)
224368_s_at	NDRG3	1.70724	2.03974	1.65739	1.07041	1.03031	1.61973	1.24389	NDRG family member 3
224392_s_at	OPN3	2.27309	2.16044	5.23422	1.03396	1.18984	4.5388	1.76076	opsin 3
224413_s_at	TM2D2	1.48029	1.59744	1.56404	1.05116	1.01501	1.54496	1.00262	TM2 domain containing 2
224460_s_at	L2HGDH	1.39976	1.62202	1.51433	1.44395	1.71849	1.03397	1.16654	L-2-hydroxyglutarate dehydrogenase
224471_s_at	BTRC	1.46584	1.5351	2.07342	1.76141	1.59298	1.94831	1.20385	beta-transducin repeat containing
224500_s_at	MON1A	1.26269	1.24622	1.69458	1.50134	1.34332	1.38077	1.0759	MON1 homolog A (yeast)
224514_x_at	IL17RC	1.48493	1.37738	1.59351	1.32751	1.09496	1.04535	1.5053	interleukin 17 receptor C
224567_x_at	MALAT1	3.39861	3.68082	2.6376	1.43877	1.86219	1.06236	1.5598	metastasis associated lung adenocarcinoma transcript 1 (non-protein coding)
224569_s_at	IRF2BP2	2.92944	3.0066	2.31626	1.4214	1.51112	1.06618	1.04997	interferon regulatory factor 2 binding protein 2
224574_at	C17orf49	1.926	1.85156	2.05344	1.09422	1.0389	1.73244	1.50185	chromosome 17 open reading frame 49
224579_at	SLC38A1	1.85203	1.82521	1.40142	1.59364	1.26116	1.12116	1.19745	solute carrier family 38, member 1
224582_s_at	NUCKS1	1.39249	1.67603	1.50561	1.39291	1.8739	1.34685	1.87827	nuclear casein kinase and cyclin-dependent kinase substrate 1
224618_at	ROD1	3.38994	3.12276	3.7421	2.41929	1.52337	1.07177	1.02183	ROD1 regulator of differentiation 1 (S. pombe)
224623_at	LOC728554 /// THOC3	1.40132	1.60189	1.31227	2.17955	2.45709	1.05771	1.02183	similar to THO complex 3 /// THO complex 3
224627_at	GBA2	1.73893	1.60046	1.59364	1.18823	1.25562	2.10155	1.21613	glucosidase, beta (bile acid) 2
224633_s_at	GPATCH4	1.67168	1.43233	1.46862	1.11658	1.10067	1.62106	1.45214	G patch domain containing 4
224653_at	EIF4EBP2	1.98155	1.99166	2.11781	1.24547	1.56085	1.48377	1.12386	eukaryotic translation initiation factor 4E binding protein 2
224657_at	ERRFI1	2.22097	2.29769	1.07735	1.11829	1.50853	1.46638	1.07537	ERBB receptor feedback inhibitor 1
224691_at		1.52756	1.49312	1.39622	1.28856	1.10973	1.60627	1.4813
224705_s_at	TNRC6A	2.20334	2.02834	2.35147	2.22501	1.66145	1.3672	1.22246	trinucleotide repeat containing 6A
224717_s_at	C19orf42	1.94887	1.94287	1.86278	1.21491	1.31265	1.6064	1.97846	chromosome 19 open reading frame 42
224723_x_at	LOC401397	1.65235	1.62074	1.27593	1.19599	1.82602	1.61196	1.65699	hypothetical LOC401397
224725_at	MIB1	1.76602	1.75812	1.66444	1.09539	1.19278	1.92011	1.7006	mindbomb homolog 1 (Drosophila)
224727_at	C19orf63	1.38313	1.43664	1.737	1.13802	1.18922	1.29137	1.63356	chromosome 19 open reading frame 63
224743_at	IMPAD1	1.61881	1.48312	1.76734	1.33023	1.14778	1.65972	1.06223	inositol monophosphatase domain containing 1
224755_at	TM9SF3	2.25634	2.37459	2.6693	1.29008	1.08228	2.59186	2.1501	transmembrane 9 superfamily member 3
224780_at	RBM17	1.58036	1.49545	1.9049	1.14485	1.36244	1.22761	1.93925	RNA binding motif protein 17
224793_s_at	TGFBR1	1.68368	1.67185	2.70864	1.62113	2.0208	1.81347	2.09238	transforming growth factor, beta receptor 1
224794_s_at	CERCAM	1.18106	1.16092	1.53859	1.13463	1.05818	2.51054	1.86012	cerebral endothelial cell adhesion molecule
224796_at	ASAP1	3.28634	3.07044	2.82578	1.11363	1.59959	1.08042	1.16487	ArfGAP with SH3 domain, ankyrin repeat and PH domain 1
224804_s_at	C15orf17	1.52812	1.3989	1.71607	1.08375	1.06324	1.08508	1.59902	chromosome 15 open reading frame 17
224807_at	GRAMD1A	1.5576	1.35137	1.13409	1.29671	1.57145	1.093	1.0559	GRAM domain containing 1A
224830_at	NUDT21	2.12752	2.13904	2.00793	1.30635	1.1886	1.586	1.23274	nudix (nucleoside diphosphate linked moiety X)-type motif 21
224836_at	TP53INP2	1.46812	1.73344	1.9493	1.45736	1.15259	1.86162	1.22815	tumor protein p53 inducible nuclear protein 2
224838_at	FOXP1	2.04965	2.0364	2.01729	1.15405	1.3396	1.51731	1.08053	forkhead box P1
224848_at	CDK6	1.29548	1.57378	1.12243	1.41661	1.39269	1.59642	1.02901	cyclin-dependent kinase 6
224895_at	YAP1	2.03708	2.07931	1.68791	1.0518	1.5744	1.18021	1.14045	Yes-associated protein 1, 65kDa
224898_at	WDR26	1.9078	2.08017	2.60509	1.03397	1.07182	1.71833	1.52879	WD repeat domain 26
224952_at	TANC2	3.42116	3.2945	2.05243	1.42022	1.28289	1.59946	1.01792	tetratricopeptide repeat, ankyrin repeat and coiled-coil containing 2
224959_at	SLC26A2	9.44488	10.7598	1.19622	1.05049	1.81853	1.23908	1.42306	solute carrier family 26 (sulfate transporter), member 2
224968_at	CCDC104	1.49247	1.27445	1.7341	1.02504	1.07632	1.35579	1.55346	coiled-coil domain containing 104
224974_at	SUDS3	1.99562	1.96472	1.69052	1.03826	1.32904	1.89053	2.18065	suppressor of defective silencing 3 homolog (S. cerevisiae)
224990_at	C4orf34	2.87449	2.96907	1.84782	1.2231	1.13245	1.63672	1.07215	chromosome 4 open reading frame 34
225010_at	CCDC6	1.4346	1.50265	1.81577	1.11244	1.11413	2.58402	1.85177	coiled-coil domain containing 6
225011_at	PRKAR2A	1.44976	1.5001	2.20205	1.49516	1.86476	2.13431	1.63211	Protein kinase, cAMP-dependent, regulatory, type II, alpha
225023_at	GOPC	2.11473	1.80356	1.70776	1.54119	1.11877	1.91147	1.76989	golgi associated PDZ and coiled-coil motif containing
225034_at	ST3GAL1	1.57297	1.59398	1.19105	1.13478	2.08076	1.40527	1.1961	ST3 beta-galactoside alpha-2,3-sialyltransferase 1
225056_at	SIPA1L2	3.06665	3.08076	3.13717	1.58094	1.07329	1.44554	1.53921	signal-induced proliferation-associated 1 like 2
225063_at	UBL7	2.1438	2.25	1.73136	1.02142	1.28904	1.74166	1.08783	ubiquitin-like 7 (bone marrow stromal cell-derived)
225064_at	RABEP1	1.47369	1.50163	1.20739	1.62118	1.44638	1.64431	1.10766	rabaptin, RAB GTPase binding effector protein 1
225077_at	CHD2	1.98463	1.9318	2.02615	1.10909	1.152	1.83379	1.61805	chromodomain helicase DNA binding protein 2
225081_s_at	CDCA7L	2.25466	2.10269	2.31263	1.08994	1.42283	1.18577	1.72633	cell division cycle associated 7-like
225091_at	ZCCHC3	1.76327	1.69261	1.80821	1.38833	1.0766	2.31357	1.25883	zinc finger, CCHC domain containing 3
225093_at	UTRN	4.53194	4.97874	2.06342	1.0473	1.25282	1.07289	1.92489	utrophin
225095_at	SPTLC2	2.34476	2.39853	2.44033	1.39425	1.63922	1.198	1.24889	Serine palmitoyltransferase, long chain base subunit 2
225111_s_at	NAPB	1.50401	1.596	1.95828	1.24615	1.2111	1.37766	1.56796	N-ethylmaleimide-sensitive factor attachment protein, beta
225116_at	HIPK2	1.54313	1.51477	1.13167	1.88176	1.85355	2.57109	2.77835	homeodomain interacting protein kinase 2
225125_at	MMGT1	1.55906	1.56893	1.4815	1.04241	1.2356	1.52741	1.04661	membrane magnesium transporter 1
225133_at	KLF3	2.12437	2.37021	2.61318	1.24435	1.46672	1.60454	1.39852	Kruppel-like factor 3 (basic)
225136_at	PLEKHA2	1.16879	1.17621	1.93414	1.30709	1.24468	2.91312	5.38058	pleckstrin homology domain containing, family A (phosphoinositide binding specific) member 2
225179_at	UBE2K	1.28533	1.34546	1.55854	1.16495	1.02326	1.874	1.41581	ubiquitin-conjugating enzyme E2K (UBC1 homolog, yeast)
225181_at	ARID1B /// LOC729446	5.09488	5.14625	4.02659	1.48877	1.35884	1.85609	1.89981	AT rich interactive domain 1B (SWI1-like) /// hypothetical LOC729446
225186_at	RAPH1	1.62289	1.76735	1.47078	1.24402	1.03716	2.23643	1.89802	Ras association (RalGDS/AF-6) and pleckstrin homology domains 1
225189_s_at	RAPH1	1.57853	1.81802	1.62823	1.11961	1.16073	1.50315	1.44859	Ras association (RalGDS/AF-6) and pleckstrin homology domains 1
225195_at	DPH3	1.78563	1.65665	2.35203	1.07841	1.05896	1.84757	1.32704	DPH3, KTI11 homolog (S. cerevisiae)
225206_s_at	MTRF1L	1.81348	1.76344	1.80363	1.09209	1.28748	1.45047	1.65988	mitochondrial translational release factor 1-like
225215_s_at	MTRF1L	1.4535	1.5211	1.51454	1.23102	1.02622	1.66646	1.45315	mitochondrial translational release factor 1-like
225217_s_at	BRPF3	1.85616	2.02883	2.04282	1.10276	1.1863	1.14533	1.56119	bromodomain and PHD finger containing, 3
225218_at	ZFYVE27	1.61282	1.68024	1.83846	1.12017	1.23855	1.16784	1.66136	zinc finger, FYVE domain containing 27
225222_at	HIAT1	1.77846	1.77255	1.42986	1.29558	1.27459	1.5121	1.40223	hippocampus abundant transcript 1
225252_at	SRXN1	1.82664	2.0969	2.12209	1.44077	1.00282	1.50361	1.16964	sulfiredoxin 1 homolog (S. cerevisiae)
225258_at	FBLIM1	1.69403	1.68658	1.18453	1.04323	1.92176	1.43277	1.23204	filamin binding LIM protein 1
225262_at	FOSL2	2.55327	2.91009	3.08626	1.01459	1.01829	1.13955	1.69258	FOS-like antigen 2
225269_s_at	RBMS1	1.53651	1.52536	1.17196	1.35798	1.74457	1.64308	1.71775	RNA binding motif, single stranded interacting protein 1
225271_at	TMEM63B	1.41468	1.46105	1.60153	2.0995	1.57083	1.7247	1.75039	transmembrane protein 63B
225273_at	WWC3	2.36132	2.40041	1.84311	1.42358	1.1069	1.53954	1.46377	WWC family member 3
225289_at	STAT3	1.38087	1.39795	1.56789	1.27305	1.17439	1.75504	1.60757	signal transducer and activator of transcription 3 (acute-phase response factor)
225293_at	COL27A1	1.39004	1.40773	1.64554	1.01528	1.65373	1.05208	1.86511	collagen, type XXVII, alpha 1
225307_at	ZNF511	1.81691	1.78633	1.88323	1.61357	1.77087	1.35592	1.54879	zinc finger protein 511
225322_s_at	C17orf70	1.6907	1.57368	1.59876	1.28933	1.20912	1.96951	1.26933	chromosome 17 open reading frame 70
225325_at	MFSD6	1.87903	1.78141	2.61666	2.01196	1.90746	2.30598	1.55121	major facilitator superfamily domain containing 6
225342_at	AK3L1	3.18523	3.43022	10.3075	1.25034	1.24695	1.4034	1.66674	adenylate kinase 3-like 1
225351_at	FAM45A	1.42835	1.34435	1.79288	1.3643	1.24237	1.98106	1.34101	family with sequence similarity 45, member A
225365_at	ZDHHC20	2.07244	2.03534	2.20706	1.67561	1.61722	1.41008	1.64887	zinc finger, DHHC-type containing 20
225368_at	HIPK2	3.58306	3.28553	2.06916	2.04064	2.16325	2.88569	3.30359	homeodomain interacting protein kinase 2
225390_s_at	KLF13	2.72832	3.47184	1.93973	1.15001	1.00302	2.03703	1.01067	Kruppel-like factor 13
225411_at	TMEM87B	1.89374	2.28554	1.71607	2.07792	1.42743	2.26505	1.68808	transmembrane protein 87B
225428_s_at	DDX54	1.54161	1.49674	1.47617	1.60895	1.14471	1.16007	1.17769	DEAD (Asp-Glu-Ala-Asp) box polypeptide 54
225430_at	GATC	1.30073	1.2693	1.57966	1.29042	1.27302	1.15878	2.23057	Glutamyl-tRNA(Gln) amidotransferase, subunit C homolog (bacterial)
225431_x_at	PM20D2	1.74233	1.82919	2.75926	1.08802	1.92377	1.36612	1.42161	peptidase M20 domain containing 2
225440_at	AGPAT3	1.63177	1.64415	1.78069	1.20171	1.11934	1.61442	2.04346	1-acylglycerol-3-phosphate O-acyltransferase 3
225469_at	LYRM5	2.14722	2.29151	2.47552	1.32215	1.08033	2.45683	1.15702	LYR motif containing 5
225485_at	TSGA14	1.88034	1.71965	1.66193	1.03833	1.00497	1.68282	1.26286	testis specific, 14
225496_s_at	SYTL2	2.68772	2.79024	2.21086	1.21159	1.33323	2.21402	1.69718	synaptotagmin-like 2
225497_at	ATE1	2.79332	2.66892	2.1846	1.60055	1.3773	1.80619	1.46432	arginyltransferase 1
225501_at	PHF6	1.81135	1.80297	1.56399	1.10863	1.05228	2.74424	2.19298	PHD finger protein 6
225507_at	SFRS18	1.44594	1.3866	2.03276	1.09597	1.17452	1.55846	1.46187	splicing factor, arginine/serine-rich 18
225512_at	ZBTB38	2.98842	2.93948	3.52501	1.1149	1.51156	2.32493	1.8395	zinc finger and BTB domain containing 38
225516_at	SLC7A2	2.27197	2.34011	1.36492	1.21432	1.16216	2.5647	1.44472	solute carrier family 7 (cationic amino acid transporter, y+ system), member 2
225541_at	RPL22L1	2.6483	2.57009	2.03392	1.90001	1.75535	3.00363	1.82824	ribosomal protein L22-like 1
225545_at	EEF2K	1.77856	1.81258	1.84222	1.01165	1.27134	1.46623	1.52649	eukaryotic elongation factor-2 kinase
225553_at		1.95428	1.9959	2.02363	2.57364	2.83021	2.63518	1.79539
225570_at	SLC41A1	1.91237	1.95312	1.91759	1.5986	2.25401	2.6085	2.45929	solute carrier family 41, member 1
225598_at	SLC45A4	2.16037	2.09044	2.26819	1.04504	1.42754	1.65923	1.23036	solute carrier family 45, member 4
225616_at	SPRYD4	1.66357	1.77028	1.66121	1.03497	1.22585	1.87803	1.00366	SPRY domain containing 4
225619_at	SLAIN1	2.57017	2.61781	3.40259	1.00663	1.03132	1.04979	1.50735	SLAIN motif family, member 1
225627_s_at	CACHD1	1.07795	1.073	1.72922	1.48084	1.53517	3.17059	1.69097	cache domain containing 1
225642_at	KTI12	1.36832	1.38868	1.71401	1.08929	1.35237	1.83268	1.36897	KTI12 homolog, chromatin associated (S. cerevisiae)
225646_at	CTSC	1.4905	1.5697	1.60067	1.80835	2.10476	1.68812	2.03644	cathepsin C
225647_s_at	CTSC	2.90498	3.40607	3.51413	1.37081	1.82659	1.53005	1.22601	cathepsin C
225648_at	STK35	1.60116	1.73248	1.82003	1.04781	1.09181	1.61472	1.24953	serine/threonine kinase 35
225669_at	IFNAR1	1.65438	1.77243	1.94121	1.42008	2.01964	1.63787	1.12087	interferon (alpha, beta and omega) receptor 1
225673_at	MYADM	1.86468	1.79485	1.37145	1.10183	1.8782	1.28444	1.01759	myeloid-associated differentiation marker
225694_at	CRKRS	1.50395	1.60939	1.44728	1.09158	1.02525	1.58318	1.55322	Cdc2-related kinase, arginine/serine-rich
225706_at	GLCCI1	1.79631	1.81181	2.11584	1.95553	1.16228	1.67964	1.25393	glucocorticoid induced transcript 1
225707_at	ARL6IP6	1.91743	1.90458	2.05003	1.02483	1.53626	8.8077	3.96399	ADP-ribosylation-like factor 6 interacting protein 6
225710_at	GNB4	2.6482	2.79347	4.29565	1.11584	2.7636	1.56217	3.62723	guanine nucleotide binding protein (G protein), beta polypeptide 4
225711_at	ARL6IP6	1.63458	1.44837	1.7509	1.27145	1.87799	12.9807	4.9992	ADP-ribosylation-like factor 6 interacting protein 6
225717_at	KIAA1715	1.95079	1.77541	2.29104	1.05227	1.52611	1.35518	1.82121	KIAA1715
225722_at		1.34434	1.51564	1.55193	1.3989	1.51247	1.09389	1.14156
225731_at	ANKRD50	1.47083	1.5648	1.11786	1.08029	1.51539	1.25882	1.13257	ankyrin repeat domain 50
225734_at	FBXO22	1.46464	1.44131	1.54871	1.02878	1.18818	1.0778	1.5256	F-box protein 22
225743_at	RPUSD3	1.70061	1.56537	1.24049	1.53421	1.36132	1.5315	1.11363	RNA pseudouridylate synthase domain containing 3
225750_at		2.46053	2.56979	2.76787	1.41773	2.24524	1.26714	1.18365
225751_at	RBM17	1.38469	1.51016	1.39249	1.21039	1.56601	1.38398	1.30973	RNA binding motif protein 17
225760_at	MYSM1	1.82226	1.74998	1.50139	1.19239	1.07289	2.44795	1.21279	Myb-like, SWIRM and MPN domains 1
225765_at	TNPO1	1.317	1.2804	1.57665	1.2623	1.01742	1.84767	1.30417	transportin 1
225773_at	RSPRY1	1.62382	1.51791	1.55419	1.19763	1.2564	1.71457	1.30885	ring finger and SPRY domain containing 1
225774_at	RSPRY1	1.56166	1.56048	1.53752	1.36836	1.4229	1.77352	1.58866	ring finger and SPRY domain containing 1
225785_at	REEP3	1.68428	1.82413	1.48938	1.14768	1.59108	1.17499	1.31831	receptor accessory protein 3
225798_at	JAZF1	1.07101	1.35661	2.00745	1.06088	2.12655	1.169	1.90262	JAZF zinc finger 1
225800_at	JAZF1	1.06142	1.28725	1.61922	1.05582	1.73989	1.70062	2.61351	JAZF zinc finger 1
225802_at	TOP1MT	1.6636	1.54849	1.5865	3.85206	2.39811	1.93422	1.63099	topoisomerase (DNA) I, mitochondrial
225805_at	HNRNPU	1.54631	1.71728	1.86142	1.14148	1.17611	1.57996	1.22273	heterogeneous nuclear ribonucleoprotein U (scaffold attachment factor A)
225813_at	RC3H2	1.6274	1.57538	1.41826	1.38773	1.76546	1.9671	1.39531	ring finger and CCCH-type zinc finger domains 2
225830_at	PDZD8	1.32209	1.5452	1.47179	1.54721	1.50298	1.91063	1.80715	PDZ domain containing 8
225834_at	FAM72A /// FAM72B /// FAM72D	1.76027	1.60727	1.50865	1.35462	1.63104	2.4174	1.86558	family with sequence similarity 72, member A /// family with sequence similarity 72, member B /// family with sequence similarity 72, member D
225835_at	SLC12A2	1.2879	1.15022	2.90072	1.35959	1.41693	2.44583	2.0018	solute carrier family 12 (sodium/potassium/chloride transporters), member 2
225836_s_at	C12orf32	2.41823	2.19774	2.4348	1.07663	1.13089	1.53332	1.45937	chromosome 12 open reading frame 32
225842_at	PHLDA1	5.01931	3.99768	1.06566	1.16018	1.23034	5.98925	1.60938	pleckstrin homology-like domain, family A, member 1
225847_at	AADACL1	2.32881	2.41489	2.37642	1.02753	1.43942	1.50516	1.58338	arylacetamide deacetylase-like 1
225864_at	FAM84B	1.57181	1.52208	1.29573	1.391	1.00254	1.81918	1.13058	family with sequence similarity 84, member B
225877_at	TYSND1	2.66697	2.78579	2.81749	1.11695	1.30131	1.82771	1.3632	trypsin domain containing 1
225892_at	IREB2	1.56817	1.64594	1.83806	1.09463	1.03386	1.93	1.46546	iron-responsive element binding protein 2
225897_at	MARCKS	35.7778	74.8097	93.5471	1.06442	1.12617	1.54178	1.7019	myristoylated alanine-rich protein kinase C substrate
225910_at	HELZ	1.33529	1.35572	1.69394	1.01921	1.05489	1.5714	1.28917	helicase with zinc finger
225913_at	SGK269	1.62212	1.71325	1.78049	1.18922	1.57348	1.46138	1.0223	NKF3 kinase family member
225914_s_at	CAB39L	1.41326	1.63702	2.23656	1.05473	2.02354	1.00808	3.47184	calcium binding protein 39-like
225915_at	CAB39L	1.08035	1.14328	4.07199	1.29541	1.43073	1.1801	2.81681	calcium binding protein 39-like
225921_at	NIN	2.71085	2.99987	2.56286	1.23445	1.32185	2.95428	1.93475	ninein (GSK3B interacting protein)
225943_at	NLN	1.60961	1.9257	1.64312	1.36578	1.43663	1.31114	1.53509	neurolysin (metallopeptidase M3 family)
225944_at	NLN	1.46265	1.54732	1.31892	1.20941	1.11548	1.53589	1.51954	neurolysin (metallopeptidase M3 family)
225946_at	RASSF8	2.64159	3.24447	3.48963	1.5689	2.5531	1.42758	2.94393	Ras association (RalGDS/AF-6) domain family (N-terminal) member 8
225955_at	LOC653506 /// METRNL	1.32334	1.34472	1.99801	1.70227	1.02266	5.95212	1.24681	similar to meteorin, glial cell differentiation regulator-like /// meteorin, glial cell differentiation regulator-like
225965_at	DDHD1	1.31705	1.3762	1.84042	1.24059	1.20337	1.53146	1.00982	DDHD domain containing 1
225972_at	TMEM64	3.86264	3.93129	3.00933	1.09135	1.49271	1.0087	1.85534	transmembrane protein 64
225974_at	TMEM64	6.39168	6.46924	6.16837	1.15965	1.2517	1.7279	1.23965	transmembrane protein 64
226001_at	KLHL5	2.05383	2.13169	1.81509	2.19683	3.37172	1.18083	1.79985	kelch-like 5 (Drosophila)
226034_at		5.95288	5.71688	3.28553	1.31432	2.07948	1.29928	1.49719
226066_at	MITF	2.08283	1.91384	2.52958	1.19286	1.0301	1.89346	1.2596	microphthalmia-associated transcription factor
226074_at	PPM1M	2.12903	1.65001	2.24838	1.22901	7.53938	1.80383	1.2308	protein phosphatase 1M (PP2C domain containing)
226075_at	SPSB1	1.54692	1.3684	1.2095	1.02201	1.0546	2.29967	1.3686	splA/ryanodine receptor domain and SOCS box containing 1
226099_at	ELL2	2.66198	2.18232	3.93609	1.07494	1.0028	2.67566	1.93258	elongation factor, RNA polymerase II, 2
226100_at	MLL5	3.6693	3.50502	2.9138	1.17997	1.09514	1.56495	1.13138	myeloid/lymphoid or mixed-lineage leukemia 5 (trithorax homolog, Drosophila)
226107_at		1.11149	1.17237	1.52783	1.60408	1.02728	1.34944	1.85745
226117_at	TIFA	1.96672	2.12988	2.00615	1.07995	1.82142	1.40829	1.36163	TRAF-interacting protein with forkhead-associated domain
226120_at	TTC8	2.81876	2.63557	3.15973	1.08829	1.04914	1.51293	1.27519	tetratricopeptide repeat domain 8
226121_at	DHRS13	2.21122	2.38594	2.02523	1.22651	1.07594	1.65	1.63278	dehydrogenase/reductase (SDR family) member 13
226124_at	ZFP90	1.25869	1.34201	1.69743	1.40305	1.67448	1.13479	1.12878	zinc finger protein 90 homolog (mouse)
226125_at		3.24749	2.82089	2.32986	1.74503	1.57746	1.38946	1.65317
226145_s_at	FRAS1	3.91781	3.74137	1.42824	1.77878	1.10356	1.99123	1.1514	Fraser syndrome 1
226163_at	SYNGAP1 /// ZBTB9	1.58434	1.55215	1.5366	1.15466	1.93292	1.19031	1.45327	synaptic Ras GTPase activating protein 1 homolog (rat) /// zinc finger and BTB domain containing 9
226188_at	HSPC159	1.58885	1.62033	1.88862	1.65506	1.33173	1.32396	1.05907	galectin-related protein
226203_at		1.73707	1.61923	1.84334	1.05517	1.61892	1.26325	1.03578
226204_at	C22orf29	1.65982	1.67961	1.76213	1.20671	1.00071	1.43161	1.81421	chromosome 22 open reading frame 29
226206_at	MAFK	1.69698	1.8	1.75932	1.02697	1.12957	1.53231	1.3703	v-maf musculoaponeurotic fibrosarcoma oncogene homolog K (avian)
226224_at	FOXK2	1.54969	1.45605	1.65922	1.27361	1.19251	1.81753	1.35609	forkhead box K2
226226_at	TMEM45B	2.92653	3.5429	2.5795	1.01332	1.24862	20.5401	1.70842	transmembrane protein 45B
226238_at	MCEE	1.43686	1.66457	2.00357	1.17542	1.41507	1.30479	1.50406	methylmalonyl CoA epimerase
226239_at	TMEM150	1.56376	1.53415	1.9513	1.03673	1.5695	2.27578	3.24621	transmembrane protein 150
226248_s_at	KIAA1324	3.78267	3.86407	1.33064	1.18913	1.01789	12.7317	1.08826	KIAA1324
226254_s_at	KIAA1430	2.04574	2.00639	1.84104	1.13245	1.12704	1.44803	1.57324	KIAA1430
226274_at	CLCN5	1.54156	1.60621	2.05812	1.19765	1.46468	2.07402	1.19484	chloride channel 5
226277_at	COL4A3BP	1.69026	1.60104	1.45878	1.24628	1.05916	1.61823	1.29323	collagen, type IV, alpha 3 (Goodpasture antigen) binding protein
226279_at	PRSS23	6.42048	7.41723	14.097	1.26754	1.48814	2.09625	1.21952	protease, serine, 23
226313_at	C10orf35	1.51907	1.66556	1.64551	1.18157	1.26029	1.89078	1.38992	chromosome 10 open reading frame 35
226342_at	SPTBN1	1.93126	1.43243	1.03141	1.37256	1.34285	2.64591	1.12211	spectrin, beta, non-erythrocytic 1
226350_at	CHML	1.41171	1.34864	2.53616	1.42653	1.05303	1.92642	1.54605	choroideremia-like (Rab escort protein 2)
226366_at	SHPRH	3.90807	3.36052	3.01643	1.00593	1.10019	1.99645	1.29702	SNF2 histone linker PHD RING helicase
226380_at	PTPN21	4.7953	5.58296	2.01971	1.01842	1.03937	2.35421	1.14742	protein tyrosine phosphatase, non-receptor type 21
226390_at	STARD4	4.0287	4.76531	3.7076	1.34905	1.17839	1.17767	1.67846	StAR-related lipid transfer (START) domain containing 4
226392_at		1.92196	1.88543	1.9666	2.02128	1.37413	1.66213	1.31335
226396_at	CDK3 /// LOC100134934	1.92602	1.77909	1.7767	1.24946	1.15995	1.63581	1.47242	cyclin-dependent kinase 3 /// hypothetical protein LOC100134934
226408_at	TEAD2	1.00735	1.00065	1.84944	1.20946	1.91808	1.30647	1.63245	TEA domain family member 2
226421_at	AMMECR1	2.18549	2.08535	2.46812	1.73849	1.61001	1.09771	1.12783	Alport syndrome, mental retardation, midface hypoplasia and elliptocytosis chromosomal region gene 1
226426_at	ADNP	1.46593	1.50528	1.87315	1.02415	1.12037	1.27571	1.81002	activity-dependent neuroprotector homeobox
226430_at	RELL1	1.77322	1.819	2.15878	1.65765	1.66527	1.06162	1.39943	RELT-like 1
226440_at	DUSP22 /// LOC100134371	2.18557	2.15753	2.0891	1.07865	1.49869	1.16168	1.56718	dual specificity phosphatase 22 /// similar to dual specificity phosphatase 22
226452_at	PDK1	1.56085	1.30341	1.13987	1.06691	1.06693	1.21674	1.50477	pyruvate dehydrogenase kinase, isozyme 1
226478_at	TM7SF3	1.16148	1.04584	1.82498	1.52342	1.84751	1.51478	1.91576	transmembrane 7 superfamily member 3
226480_at		1.94782	2.13116	2.08592	2.14187	1.26469	1.9691	1.10633
226490_at	NHSL1	1.30402	1.51318	1.34137	1.54797	1.18103	1.20068	1.33636	NHS-like 1
226495_at	MAVS	1.67983	1.59097	1.64221	1.4066	1.10548	1.75872	1.75296	mitochondrial antiviral signaling protein
226507_at	PAK1	1.15723	1.1148	2.07653	1.05977	1.05384	1.02737	2.13464	p21 protein (Cdc42/Rac)-activated kinase 1
226515_at	CCDC127	1.44314	1.56128	1.38109	1.40566	1.00539	1.15075	1.55807	coiled-coil domain containing 127
226542_at		4.74768	4.52406	5.46528	1.41736	1.15467	1.31182	1.61253
226558_at	LOC389834	9.49463	8.97636	5.40207	1.2283	1.18043	1.98354	1.93046	ankyrin repeat domain 57 pseudogene
226563_at	SMAD2	1.99442	1.97509	2.19916	1.69777	1.14118	1.11816	1.77889	SMAD family member 2
226580_at	BRMS1L	1.58095	1.65439	1.64071	1.54083	1.346	2.11663	1.59533	breast cancer metastasis-suppressor 1-like
226597_at	REEP6	1.87283	1.92145	2.27095	1.29855	1.21451	2.06841	1.63929	receptor accessory protein 6
226611_s_at	CENPV	2.14682	2.27258	3.76115	1.11255	1.95304	1.62747	1.04943	centromere protein V
226613_at	GATSL3	1.17008	1.1619	1.54918	1.56605	1.28774	1.03924	1.20865	GATS protein-like 3
226617_at	ARL5A	1.75082	1.75827	1.68918	1.22498	1.46711	1.56326	1.19852	ADP-ribosylation factor-like 5A
226629_at	SLC43A2	1.84634	1.60953	1.32051	1.72837	1.30979	1.04416	1.20282	solute carrier family 43, member 2
226635_at	LOC401504	2.63659	2.72697	2.39907	1.52771	1.46537	1.74226	1.37437	Hypothetical gene supported by AK091718
226641_at		3.32946	2.84031	2.90693	1.45134	1.56593	1.53018	1.20349
226651_at	HOMER1	1.50821	1.69155	1.10679	1.02414	1.95615	1.36047	1.24761	homer homolog 1 (Drosophila)
226656_at	CRTAP	2.15635	1.62471	1.73391	1.06125	1.22683	1.70721	1.40555	cartilage associated protein
226659_at	DEF6	1.50307	1.2762	1.28693	1.22923	1.23144	1.8606	2.16683	differentially expressed in FDCP 6 homolog (mouse)
226670_s_at	PABPC1L	1.9687	1.77612	3.0636	1.16881	1.06881	2.30636	1.04231	poly(A) binding protein, cytoplasmic 1-like
226675_s_at	MALAT1	6.3158	6.44675	5.51863	1.8363	2.40915	1.20773	1.53845	metastasis associated lung adenocarcinoma transcript 1 (non-protein coding)
226712_at	SSR1	2.01251	2.15565	1.94575	1.40756	1.05287	2.39105	1.03795	signal sequence receptor, alpha
226713_at	CCDC50	1.71538	1.88984	1.84849	1.23109	1.07913	2.23468	1.03847	coiled-coil domain containing 50
226721_at	DPY19L4	1.95438	1.94026	1.91661	1.02997	1.02233	1.59959	1.5371	dpy-19-like 4 (C. elegans)
226722_at	FAM20C	2.62536	2.41712	4.23514	1.50077	1.31855	1.04015	1.4192	family with sequence similarity 20, member C
226754_at	ZNF251	2.02687	2.10597	2.89129	1.20321	1.15408	2.17976	2.05798	zinc finger protein 251
226791_at	KIFC2	1.43442	1.31485	1.98225	1.61466	1.20382	1.53274	1.61096	kinesin family member C2
226792_s_at	KIFC2	1.74252	1.56928	2.08377	1.32209	1.55054	1.01877	2.1717	kinesin family member C2
226795_at		1.51931	1.50721	2.08967	1.02931	1.01088	1.39198	1.73458
226796_at	ABHD15	1.80772	2.09738	1.80959	1.14803	1.11669	1.97073	1.12589	abhydrolase domain containing 15
226810_at	OGFRL1	1.70914	2.28479	2.49841	1.50835	1.41146	1.04648	1.10255	opioid growth factor receptor-like 1
226817_at	DSC2	4.04547	4.11509	3.02804	1.13303	1.50449	1.02082	1.91455	desmocollin 2
226829_at	AFAP1L2	5.02065	4.82696	3.05275	1.78091	1.15064	1.82622	1.11451	actin filament associated protein 1-like 2
226853_at	BMP2K	1.35942	1.35228	1.85424	1.22104	1.78762	1.97843	1.44313	BMP2 inducible kinase
226864_at	PKIA	3.67961	3.59793	3.72115	1.53621	2.3814	1.18646	1.03502	Protein kinase (cAMP-dependent, catalytic) inhibitor alpha
226886_at	GFPT1	1.03947	1.02633	1.66847	1.13046	1.51296	2.03583	1.95956	glutamine-fructose-6-phosphate transaminase 1
226894_at	SLC35A3	1.85014	1.75063	1.19632	1.10546	1.10593	1.90468	1.78064	Solute carrier family 35 (UDP-N-acetylglucosamine (UDP-GlcNAc) transporter), member A3
226925_at	ACPL2	3.1466	3.07776	1.83621	1.5559	2.43329	2.92048	2.06603	acid phosphatase-like 2
226932_at	SSPN	2.68991	3.21841	2.52439	2.13864	1.14684	7.32192	2.33096	sarcospan (Kras oncogene-associated gene)
226935_s_at	CLPTM1L	1.8254	1.99134	1.42361	1.11735	1.19772	1.55622	1.05823	CLPTM1-like
226954_at	UBE2R2	1.42963	1.45825	1.73061	1.20282	1.00362	2.02671	2.18512	ubiquitin-conjugating enzyme E2R 2
226959_at	LOC283070	1.15443	1.30527	1.62684	1.23322	1.5031	1.52166	2.03561	hypothetical LOC283070
226967_at	FIZ1	1.67395	1.58928	1.53443	1.35261	1.05081	1.73764	1.84809	FLT3-interacting zinc finger 1
226982_at	ELL2	2.45352	2.50253	2.03129	1.2499	1.08247	3.75235	1.68303	elongation factor, RNA polymerase II, 2
226995_at	LOC642852	1.62689	1.68075	1.4751	1.21281	1.29065	1.37418	1.89687	hypothetical LOC642852
226996_at	LCLAT1	1.41419	1.59377	1.43582	1.54889	1.69831	1.97172	1.9281	lysocardiolipin acyltransferase 1
227012_at	SLC25A40	3.73543	3.62609	4.16151	1.08595	1.32968	1.56395	1.51052	solute carrier family 25, member 40
227034_at	ANKRD57	1.31649	1.37707	2.90545	1.64912	1.0883	1.24906	1.18411	ankyrin repeat domain 57
227038_at	SGMS2	2.37441	2.20362	3.19692	1.11069	1.72691	1.22507	1.78943	sphingomyelin synthase 2
227047_x_at	ZBTB4	1.31581	1.27561	1.69005	1.06145	1.04675	1.69516	1.55227	zinc finger and BTB domain containing 4
227059_at	GPC6	1.40184	1.11453	1.6856	1.18101	2.02122	1.67727	1.24889	glypican 6
227100_at	B3GALTL	1.50553	1.7012	1.40448	1.28616	1.78317	1.2549	1.57609	beta 1,3-galactosyltransferase-like
227126_at		3.17404	2.90303	4.80809	1.31806	1.45494	1.47082	1.65624
227131_at	MAP3K3	2.07609	2.01293	2.19889	1.18038	1.54502	1.01188	1.01777	mitogen-activated protein kinase kinase kinase 3
227135_at	NAAA	1.66525	1.8106	2.14518	1.0345	1.10134	1.52454	1.77213	N-acylethanolamine acid amidase
227139_s_at	HPS3	1.44954	1.32902	1.63871	1.12319	1.01765	1.68519	1.39856	Hermansky-Pudlak syndrome 3
227143_s_at	BID	1.53014	1.71264	2.10877	1.11848	1.23791	1.72873	1.50827	BH3 interacting domain death agonist
227148_at	PLEKHH2	1.96867	1.88458	1.83598	1.82202	2.06089	1.89272	1.6204	pleckstrin homology domain containing, family H (with MyTH4 domain) member 2
227153_at	IMMP2L	2.10059	1.86676	2.2533	1.02622	1.16636	1.64424	1.63938	IMP2 inner mitochondrial membrane peptidase-like (S. cerevisiae)
227157_at	CCDC111	2.26489	2.1422	2.19056	1.0662	1.10557	1.77389	1.64623	coiled-coil domain containing 111
227160_s_at	C20orf7	1.33284	1.4303	1.6635	1.16849	1.01081	1.60569	1.38126	chromosome 20 open reading frame 7
227166_at	DNAJC18	2.10017	2.71206	2.14403	1.21252	1.17763	1.48156	3.04748	DnaJ (Hsp40) homolog, subfamily C, member 18
227169_at	DNAJC18	1.38715	1.35753	1.52159	1.08604	1.35256	1.57841	1.49867	DnaJ (Hsp40) homolog, subfamily C, member 18
227195_at	ZNF503	1.15263	1.36546	1.55717	1.33079	1.75756	1.45638	1.33383	zinc finger protein 503
227196_at	RHPN2	1.60668	1.7345	1.17681	1.25971	1.7998	1.76126	1.37693	rhophilin, Rho GTPase binding protein 2
227204_at	PARD6G	1.70457	1.61052	1.18177	1.20285	1.21049	1.64619	1.18073	par-6 partitioning defective 6 homolog gamma (C. elegans)
227221_at		2.02298	1.84842	2.08707	1.64564	1.47576	3.05026	2.062
227228_s_at	CCDC88C	2.47087	2.41902	2.81042	1.67256	1.53194	1.3703	1.26927	coiled-coil domain containing 88C
227240_at	NGEF	1.41798	1.48646	1.52452	1.35095	1.63863	1.14406	1.65373	neuronal guanine nucleotide exchange factor
227258_at	C10orf46	1.73052	1.72903	1.74015	1.34564	2.15019	1.64586	3.15196	chromosome 10 open reading frame 46
227268_at	RNFT1	2.56486	2.35116	1.98887	1.0387	1.27117	1.4839	1.65902	ring finger protein, transmembrane 1
227276_at	PLXDC2	1.19407	1.15099	2.2267	1.3736	1.07513	1.71237	1.11199	plexin domain containing 2
227280_s_at	CCNYL1	1.42337	1.1768	2.93804	1.66643	2.62053	1.02632	1.70775	cyclin Y-like 1
227285_at	C1orf51	2.07408	1.98607	3.00326	1.16028	1.04644	1.23515	1.54459	chromosome 1 open reading frame 51
227332_at	LOC100129022	2.55999	2.39508	2.54984	2.02018	1.35428	1.26728	1.91974	Hypothetical protein LOC100129022
227337_at	ANKRD37	2.87456	3.39809	3.44605	1.15694	1.69253	2.68313	1.99978	ankyrin repeat domain 37
227355_at	RBM26	1.51157	1.51587	1.50807	1.90589	1.2504	2.41542	1.81973	RNA binding motif protein 26
227370_at	FAM171B	2.59006	2.52678	1.72665	1.7162	1.50276	3.38989	1.72543	family with sequence similarity 171, member B
227375_at	ANKRD13C	3.76897	3.42655	3.36293	1.55778	1.68418	1.33675	1.08167	ankyrin repeat domain 13C
227393_at	ANO9	1.37053	1.43683	1.69158	1.15044	1.428	3.06561	2.08232	anoctamin 9
227396_at	PTPRJ	1.10288	1.20512	2.11594	1.41954	1.77754	1.13223	1.38831	protein tyrosine phosphatase, receptor type, J
227421_at	C21orf57	1.7784	1.72865	2.19118	1.01668	1.37921	1.19317	1.60819	chromosome 21 open reading frame 57
227459_at		1.5169	1.54913	1.38114	1.61826	1.63721	1.12567	1.57145
227547_at		2.20681	2.11074	2.22305	1.49574	1.24279	2.41381	1.04237
227558_at	CBX4	2.01957	2.04864	1.11046	1.36871	1.23629	2.31602	1.40728	chromobox homolog 4 (Pc class homolog, Drosophila)
227580_s_at	TECPR1	1.37857	1.35908	1.70236	1.10392	1.27314	1.86618	1.18581	tectonin beta-propeller repeat containing 1
227586_at	TMEM170A	2.21608	2.26228	2.08192	1.91669	1.58514	2.08671	1.60932	transmembrane protein 170A
227598_at	C7orf29	1.30932	1.33106	1.50925	1.64206	1.08999	1.17914	1.36328	chromosome 7 open reading frame 29
227615_at		2.16069	2.25243	2.74957	1.02482	1.13426	1.51084	1.12145
227620_at	SLC44A1	1.26293	1.2826	1.76766	1.21081	1.07235	2.17973	1.71815	solute carrier family 44, member 1
227624_at	TET2	1.53481	1.66177	1.69494	1.29134	1.39038	1.32086	2.06824	tet oncogene family member 2
227636_at	THAP5	3.5529	3.66405	3.66767	1.01374	1.07751	1.70617	1.45545	THAP domain containing 5
227650_at	HSPA14	1.3662	1.48642	1.51205	1.37129	1.25562	1.62559	1.38593	heat shock 70kDa protein 14
227680_at	ZNF326	2.10264	1.7319	1.99592	1.03877	1.03454	1.56333	1.06508	zinc finger protein 326
227682_at		4.60254	4.70447	4.58793	1.80585	2.11465	1.38557	1.76866
227699_at	C14orf149	2.26525	2.5025	1.62643	1.10366	1.04638	1.58653	1.33935	chromosome 14 open reading frame 149
227703_s_at	SYTL4	4.7179	5.36632	1.22768	1.32796	1.69285	1.26384	1.50835	synaptotagmin-like 4
227708_at	EEF1A1	2.20166	2.2467	2.42887	1.33762	1.18723	2.08262	1.6949	eukaryotic translation elongation factor 1 alpha 1
227713_at	KATNAL1	1.87428	2.17582	2.12414	1.50631	1.66445	1.23952	1.90955	katanin p60 subunit A-like 1
227724_at		1.83546	1.70779	1.79408	1.10737	1.26631	3.76797	2.47416
227726_at	RNF166	1.67864	1.44736	1.74237	1.05662	1.48543	1.69994	1.22682	ring finger protein 166
227746_at	ELAVL1	1.70327	1.57378	1.95982	1.17719	1.08759	1.78239	1.68354	ELAV (embryonic lethal, abnormal vision, Drosophila)-like 1 (Hu antigen R)
227761_at	MYO5A	3.01994	2.83271	2.53583	1.07916	1.22075	1.93117	1.97929	myosin VA (heavy chain 12, myoxin)
227778_at	HEATR7A	1.57255	1.44936	1.87821	1.23399	1.35706	1.57995	1.21275	HEAT repeat containing 7A
227786_at	MED30	2.60383	2.68189	2.5688	1.0585	1.18425	1.54521	1.78291	mediator complex subunit 30
227804_at	TLCD1	2.21533	2.3305	2.36968	1.05311	1.21724	1.883	2.22476	TLC domain containing 1
227823_at	RGAG4	1.15514	1.14593	1.51023	2.92732	1.0403	1.13054	1.10626	retrotransposon gag domain containing 4
227838_at		2.19363	2.03841	1.70125	1.12263	1.18375	1.38028	1.87056
227856_at	C4orf32	1.28632	1.47845	1.61489	1.05173	1.02477	3.28324	2.67166	chromosome 4 open reading frame 32
227863_at	CTSD	2.30232	2.24695	1.31107	3.34684	1.20844	2.79322	2.17529	cathepsin D
227870_at	IGDCC4	1.89831	1.34962	1.23852	1.29	1.90452	1.57186	3.88772	immunoglobulin superfamily, DCC subclass, member 4
227873_at	TXNDC15	1.57576	1.54383	1.41607	1.5147	1.6441	1.27644	1.23395	thioredoxin domain containing 15
227887_at	LOC400236	2.04917	2.0472	1.40939	1.52082	1.06921	2.23025	2.19212	hypothetical LOC400236
227896_at	BCCIP	2.55383	2.96947	2.73266	1.51785	1.39774	1.66901	1.79887	BRCA2 and CDKN1A interacting protein
227898_s_at	ZFP41	1.67971	1.97417	1.74495	1.10487	1.16291	1.9187	1.36367	zinc finger protein 41 homolog (mouse)
227903_x_at	C19orf20	1.74545	1.5853	1.499	1.16143	1.18005	1.54619	1.86407	chromosome 19 open reading frame 20
227925_at	FLJ39051	2.34709	2.4279	3.11432	1.18293	1.48061	3.08943	3.14271	Hypothetical gene supported by AK096370
227934_at	KPNA5	1.10859	1.29308	1.83203	1.12795	1.12139	2.66385	1.66486	karyopherin alpha 5 (importin alpha 6)
227935_s_at	PCGF5	1.82455	1.66724	1.74447	1.46374	2.17939	1.33089	1.60849	polycomb group ring finger 5
227943_at		2.66129	2.93746	1.49927	1.00319	1.24884	4.35315	2.97381
227954_at	ITPRIPL2	2.75052	3.06046	2.49963	1.22796	1.18729	2.99206	2.36653	inositol 1,4,5-triphosphate receptor interacting protein-like 2
227956_at	ITPRIPL2	1.56358	1.46743	1.325	1.98418	5.66681	1.00656	2.68557	Inositol 1,4,5-triphosphate receptor interacting protein-like 2
227962_at	ACOX1	2.23359	2.12969	2.58762	1.28769	1.7225	1.1813	1.78632	acyl-Coenzyme A oxidase 1, palmitoyl
227968_at	PDDC1	1.53699	1.55498	1.49353	1.17977	1.35806	1.44599	2.05889	Parkinson disease 7 domain containing 1
227973_at	C2orf69	3.30755	3.14016	3.97073	1.04882	1.01568	3.12567	1.69666	chromosome 2 open reading frame 69
227974_at		1.85915	1.97141	1.41744	1.01716	1.12255	2.21035	2.14932
227985_at		3.17341	2.76432	2.76649	1.0074	2.2615	1.17577	2.20269
227994_x_at	C20orf149	1.69322	1.52224	1.75893	1.27277	1.33744	1.56624	1.13453	chromosome 20 open reading frame 149
227999_at	PWWP2B	1.85364	1.78615	1.68188	1.70699	1.16115	1.39192	1.54901	PWWP domain containing 2B
228006_at		2.03224	1.94954	2.70832	1.23565	1.04163	1.32637	1.50857
228013_at		1.40519	1.50582	2.0067	1.35856	1.15576	2.61133	1.53396
228014_at	PTRH1	1.97657	1.97498	1.42041	1.17154	1.1432	1.87802	1.33034	peptidyl-tRNA hydrolase 1 homolog (S. cerevisiae)
228026_at	RP5-1000E10.4	7.16207	6.90331	5.76433	1.19685	1.08328	1.50515	1.13259	suppressor of IKK epsilon
228041_at	AASDH	1.40612	1.50848	1.58894	1.04606	1.05639	1.6567	1.00471	aminoadipate-semialdehyde dehydrogenase
228054_at	TMEM44	2.25404	2.44946	3.49005	1.31069	1.25519	1.90619	1.92844	transmembrane protein 44
228072_at	SYT12	1.60477	1.71477	1.125	2.61977	1.04638	2.94299	1.89671	synaptotagmin XII
228073_at	NANP	1.50877	1.53276	1.56326	1.25336	1.25797	1.72237	1.45302	N-acetylneuraminic acid phosphatase
228106_at	C4orf30	3.84121	3.38999	3.33537	1.08505	1.17678	1.83108	1.65366	chromosome 4 open reading frame 30
228113_at	RAB37	1.56877	1.43042	2.34995	1.43286	1.0259	6.34683	3.06294	RAB37, member RAS oncogene family
228124_at	ABHD12	1.45209	1.62285	1.28781	1.46198	1.32837	1.37123	1.57263	abhydrolase domain containing 12
228151_at		1.76013	1.751	1.09769	1.07886	1.15474	1.61988	1.28383
228156_at		1.50334	1.52174	1.07839	1.1747	1.59019	1.10411	1.34843
228191_at		2.03084	1.9026	1.96044	1.56134	1.00876	2.11761	1.78164
228201_at	ARL13B	1.60484	1.56105	1.66649	1.04119	1.0173	1.00987	1.58687	ADP-ribosylation factor-like 13B
228230_at	PRIC285	1.19204	1.3887	1.71908	1.69613	1.17276	1.76954	1.06475	peroxisomal proliferator-activated receptor A interacting complex 285
228242_at	N4BP2	2.0314	1.94586	2.08716	1.33682	1.14793	2.98449	2.9568	NEDD4 binding protein 2
228261_at	MIB2	1.22785	1.37929	1.77654	1.2994	2.04449	1.23604	2.77867	mindbomb homolog 2 (Drosophila)
228280_at	ZC3HAV1L	1.43879	1.41204	1.50244	1.31057	1.15527	1.61373	1.19604	zinc finger CCCH-type, antiviral 1-like
228292_at		1.54735	1.55969	1.94518	1.00481	1.11735	2.04863	1.63687
228303_at	GALNT6	2.98315	4.34496	1.62125	1.2644	1.04712	2.26083	1.00397	UDP-N-acetyl-alpha-D-galactosamine:polypeptide N-acetylgalactosaminyltransferase 6 (GalNAc-T6)
228363_at	XIAP	3.14805	3.15771	2.91381	1.00136	1.01428	1.5025	1.38811	X-linked inhibitor of apoptosis
228369_at	CNPY3	1.31657	1.34514	1.57134	1.18691	1.21107	4.5023	1.58183	canopy 3 homolog (zebrafish)
228394_at	STK10	1.63424	1.83464	1.20158	1.13032	1.79587	1.34836	1.72723	serine/threonine kinase 10
228400_at	SHROOM3	1.58285	1.45539	2.52987	1.50164	1.22281	1.4975	1.60021	shroom family member 3
228402_at	ZBED3	2.19337	2.17623	2.74758	1.31907	1.46605	1.70929	1.70573	zinc finger, BED-type containing 3
228412_at	LOC643072	1.15415	1.02813	1.59117	1.93927	1.11286	3.33221	1.20506	hypothetical LOC643072
228415_at	AP1S2	1.39005	1.46649	1.72901	1.49638	1.15086	1.79809	1.13407	adaptor-related protein complex 1, sigma 2 subunit
228442_at		1.60103	1.79803	1.19501	1.32225	1.07964	1.07974	1.56231
228444_at		2.92987	2.41162	1.55136	1.20253	1.16844	1.63018	1.53181
228449_at		1.79011	1.78943	1.96145	1.18738	1.75665	2.05558	2.07416
228479_at		2.31487	2.22872	2.59611	2.65777	2.23716	1.78714	1.69985
228520_s_at	APLP2	1.5289	1.61072	1.36147	1.07484	1.52899	1.07709	1.5694	Amyloid beta (A4) precursor-like protein 2
228523_at	NANOS1	2.72743	2.99579	2.19178	3.30673	1.47216	2.00163	1.5734	nanos homolog 1 (Drosophila)
228550_at	RTN4R	1.95474	2.19543	1.81923	1.06033	1.038	5.56924	1.30968	reticulon 4 receptor
228556_at	YTHDC1	1.62986	1.34602	1.52146	1.14955	1.04114	1.61159	1.0833	YTH domain containing 1
228611_s_at		1.64229	1.6217	1.36884	1.50528	1.87392	1.22043	1.08552
228654_at	SPIN4	4.36705	3.74955	4.18463	1.16211	1.19551	1.31411	1.74756	spindlin family, member 4
228660_x_at	SEMA4F	1.31605	1.28483	1.68734	1.79402	1.2071	2.10295	1.1082	sema domain, immunoglobulin domain (Ig), transmembrane domain (TM) and short cytoplasmic domain, (semaphorin) 4F
228697_at	HINT3	1.52468	1.546	1.64166	1.47483	2.26106	4.74123	5.68053	histidine triad nucleotide binding protein 3
228719_at	ZSWIM7	1.63852	1.72483	1.95868	1.46657	1.32728	1.11528	1.61782	zinc finger, SWIM-type containing 7
228722_at	PRMT2	1.47709	1.41943	1.82592	1.32148	1.15886	2.96235	2.01838	protein arginine methyltransferase 2
228737_at	TOX2	3.599	4.9131	3.37447	1.02886	1.66029	1.48624	2.00292	TOX high mobility group box family member 2
228762_at	LFNG	1.22187	1.06706	2.51867	2.72348	2.29598	1.28868	1.34133	LFNG O-fucosylpeptide 3-beta-N-acetylglucosaminyltransferase
228797_at		1.94473	1.97616	2.06267	1.19157	1.00939	1.98379	1.42444
228809_at	CXorf40A	1.49696	1.42135	1.57886	1.39904	1.03993	2.52928	1.18706	chromosome X open reading frame 40A
228810_at	CCNYL1	1.48351	1.16695	2.66591	1.27984	1.82679	1.11002	1.98932	cyclin Y-like 1
228816_at	ATP6AP1L	2.6651	2.50682	2.2287	1.13789	1.45533	1.23482	2.90821	ATPase, H+ transporting, lysosomal accessory protein 1-like
228817_at	ALG9	1.58386	1.72451	1.78327	1.15841	1.01858	2.35348	1.50274	asparagine-linked glycosylation 9, alpha-1,2-mannosyltransferase homolog (S. cerevisiae)
228824_s_at	PTGR1	1.42108	1.31428	1.66578	1.06282	1.45289	1.74286	1.01773	prostaglandin reductase 1
228836_at	SLC25A35	2.0737	1.90774	2.03748	1.0961	1.51852	1.28019	4.41546	solute carrier family 25, member 35
228879_at	SNORD104	2.94811	2.98178	2.20093	1.33738	1.34157	2.14461	2.35503	small nucleolar RNA, C/D box 104
228892_at	SH3RF2	1.37899	1.58784	1.24116	1.14998	1.69804	1.66699	9.51502	SH3 domain containing ring finger 2
228899_at	LOC100132884	1.37493	1.47248	1.50683	1.01978	1.0849	1.65058	1.34583	hypothetical protein LOC100132884
228900_at	CYTSB	1.89685	1.79667	1.3824	1.32944	1.22815	2.72667	1.7624	cytospin B
228906_at	TET1	1.6301	1.97846	2.30094	1.12707	3.05015	2.46511	3.35269	tet oncogene 1
228908_s_at	LOC642852	1.81158	1.86117	1.69652	1.58198	1.3334	1.18319	1.90373	hypothetical LOC642852
228915_at	DACH1	76.4631	69.8436	10.0706	3.07301	1.14488	2.1128	1.26635	dachshund homolog 1 (Drosophila)
228932_at		1.24526	1.51678	1.70609	1.00341	1.62056	1.10134	1.37182
228941_at	ALG10B	2.91955	2.81357	2.73489	1.13799	1.17273	3.23004	1.40822	asparagine-linked glycosylation 10, alpha-1,2-glucosyltransferase homolog B (yeast)
228952_at	ENPP1	1.45832	1.31124	1.70384	1.17162	1.56548	1.76493	1.32752	ectonucleotide pyrophosphatase/phosphodiesterase 1
228953_at	WHAMM	1.69682	1.8228	1.75157	1.70654	1.77859	1.57597	1.43839	WAS protein homolog associated with actin, golgi membranes and microtubules
228959_at		1.42669	1.37705	1.70465	1.05859	1.0462	2.26538	1.21309
228963_at	RSBN1L	1.50976	1.51066	1.34468	1.07949	1.12649	1.7068	1.57495	Round spermatid basic protein 1-like
228980_at	RFFL	2.02511	1.84876	1.82407	1.38439	1.18021	2.16164	2.70629	ring finger and FYVE-like domain containing 1
228993_s_at	NCRNA00081	1.62856	1.4372	2.88809	1.52325	1.11408	1.05384	1.016	non-protein coding RNA 81
229002_at	FAM69B	2.09321	1.79887	1.89457	2.231	1.43648	11.1696	1.38076	family with sequence similarity 69, member B
229016_s_at	TRERF1	1.35891	1.57233	1.6435	1.03234	1.46986	1.85783	1.43488	transcriptional regulating factor 1
229018_at	C12orf26	2.11508	2.22261	1.3558	1.12225	1.06749	1.65472	1.57715	chromosome 12 open reading frame 26
229031_at		1.53269	1.39871	1.1362	1.04517	1.16001	1.43287	1.72793
229038_at	CWF19L1	1.44697	1.64627	1.97666	1.33024	1.21469	1.65647	1.02057	CWF19-like 1, cell cycle control (S. pombe)
229068_at	CCT5	1.49456	1.67846	1.485	1.27609	1.51082	2.22502	2.05249	chaperonin containing TCP1, subunit 5 (epsilon)
229075_at	SPATA5	2.53986	2.08572	1.80398	1.81087	2.57023	1.45047	1.22834	spermatogenesis associated 5
229083_at	HNRNPA0	2.10256	2.04079	2.23762	1.0121	1.25927	1.76357	1.23176	heterogeneous nuclear ribonucleoprotein A0
229131_at		1.37978	1.40598	1.50719	1.13428	1.37404	1.16827	1.75509
229173_at	KIAA1715	1.36902	1.24038	1.65575	1.01441	1.21724	2.57828	2.34686	KIAA1715
229181_s_at	HAUS2	1.48879	1.42463	2.04195	1.16052	1.24765	1.68692	1.68814	HAUS augmin-like complex, subunit 2
229202_at		1.63191	1.60695	2.10249	1.21419	1.0425	1.24113	1.55787
229252_at	ATG9B	1.35332	1.35925	1.54395	1.57751	2.08958	1.97464	1.54582	ATG9 autophagy related 9 homolog B (S. cerevisiae)
229264_at	PARP8	2.2145	2.03403	2.80926	1.50261	1.4104	3.74922	1.16615	Poly (ADP-ribose) polymerase family, member 8
229268_at	FAM105B	1.63032	1.71522	1.5184	1.30907	1.04465	1.97191	1.146	family with sequence similarity 105, member B
229281_at	NPAS3	5.94469	6.97621	3.29605	1.61253	1.04179	1.47795	1.86812	neuronal PAS domain protein 3
229288_at	EPHA7	3.22782	3.65615	1.38032	1.13146	1.00958	6.7993	1.67046	EPH receptor A7
229297_at		2.0145	1.89178	2.44351	1.05211	1.20455	1.94665	2.06257
229304_s_at	MLF1IP	3.45611	3.62841	4.0231	1.27976	1.17375	1.58491	1.1348	MLF1 interacting protein
229309_at	ADRB1	5.50308	7.25547	6.34398	2.4393	1.95208	1.05975	1.02001	adrenergic, beta-1-, receptor
229325_at	ZZZ3	1.95489	1.88728	2.00753	1.31104	1.15586	2.32484	1.29831	zinc finger, ZZ-type containing 3
229337_at	USP2	1.60171	1.88146	2.12783	1.0719	1.48487	2.04988	1.61607	ubiquitin specific peptidase 2
229342_at		1.83339	2.01846	2.20255	1.20107	1.01436	1.59816	1.22319
229346_at	NES	1.56352	1.31259	1.17512	2.68712	1.6841	1.04924	3.0641	nestin
229412_at	TAF8	1.75329	1.76867	1.68086	1.0232	1.06004	1.78719	1.30213	TAF8 RNA polymerase II, TATA box binding protein (TBP)-associated factor, 43kDa
229427_at	SEMA5A	1.84848	1.54732	1.91928	1.51913	1.51034	3.55106	2.07459	sema domain, seven thrombospondin repeats (type 1 and type 1-like), transmembrane domain (TM) and short cytoplasmic domain, (semaphorin) 5A
229431_at	RFXAP	2.21963	2.2304	2.49312	1.14202	1.1215	3.19971	1.66861	regulatory factor X-associated protein
229441_at	PRSS23	3.13208	3.78542	8.12171	1.33678	1.08006	6.31603	2.37548	Protease, serine, 23
229464_at	MYEF2	1.5414	1.53266	1.47624	1.07858	1.0991	1.58496	1.585	myelin expression factor 2
229490_s_at		1.46142	1.55167	1.73683	1.05511	1.09673	1.62643	1.88257
229492_at	VANGL1	1.3801	1.34749	1.51578	1.13754	1.53573	1.96765	1.53404	vang-like 1 (van gogh, Drosophila)
229512_at	FAM120C	1.90471	1.7114	1.52856	1.16552	1.15851	1.6938	1.49177	family with sequence similarity 120C
229517_at	PTPDC1	1.06315	1.12499	1.53264	1.35864	1.80504	1.09345	1.27484	protein tyrosine phosphatase domain containing 1
229534_at	ACOT4	1.12217	1.09901	2.16128	1.29793	1.8687	1.08024	1.61251	acyl-CoA thioesterase 4
229535_at	PTPMT1	1.54044	1.53241	1.63706	1.0175	1.21698	1.23648	1.63115	protein tyrosine phosphatase, mitochondrial 1
229551_x_at	ZNF367	1.96004	1.92312	2.36209	1.33434	1.30313	2.9035	2.63291	zinc finger protein 367
229606_at		2.78068	2.674	2.77589	1.05006	1.04331	2.34667	3.18474
229640_x_at		1.63312	1.61452	1.62427	1.6022	1.1906	1.96763	1.31897
229700_at	ZNF738	3.41092	3.0581	2.39205	1.36737	1.32928	2.16842	1.11903	zinc finger protein 738
229711_s_at	MDM2	2.20662	1.89402	2.28777	1.89083	1.29173	2.45973	1.02767	Mdm2 p53 binding protein homolog (mouse)
229733_s_at		2.11298	2.19837	1.74141	1.50322	1.6787	1.14815	1.21718
229747_x_at	LOC146880	1.98095	1.54112	1.75443	1.07204	2.67692	1.52979	1.27255	Hypothetical LOC146880
229776_at	SLCO3A1	1.16388	1.00779	1.60681	1.30927	1.5022	2.86642	1.22083	solute carrier organic anion transporter family, member 3A1
229803_s_at		1.78662	1.76527	1.98452	1.13455	1.14976	2.93421	1.63675
229819_at	A1BG	1.73265	1.60278	1.85003	2.20087	1.1327	1.46147	1.27761	alpha-1-B glycoprotein
229826_at	LOC440957	2.00645	2.1622	1.34092	1.1506	1.03949	1.56663	1.41729	similar to CG32736-PA
229865_at	FNDC3B	1.61542	1.37282	1.62754	1.1874	1.93824	1.72928	1.54805	fibronectin type III domain containing 3B
229872_s_at	LOC100132999	3.18771	2.05985	3.10036	1.10711	1.23105	1.59433	1.49001	hypothetical protein LOC100132999
229884_s_at	MRPL2	1.47799	1.47083	1.68008	1.08263	1.01383	1.83649	1.3745	mitochondrial ribosomal protein L2
229888_at	C12orf60	2.73418	2.62033	1.28152	1.95096	1.85879	1.9219	1.39112	chromosome 12 open reading frame 60
229898_at		1.92955	1.72626	2.2531	1.27258	1.57167	2.02513	1.916
229901_at	ZNF488	2.5514	2.31578	3.28273	1.5347	2.13676	2.14285	2.07006	zinc finger protein 488
229937_x_at	LILRB1	1.37889	1.4162	1.56364	2.06588	2.56324	6.50097	2.84384	Leukocyte immunoglobulin-like receptor, subfamily B (with TM and ITIM domains), member 1
229975_at	BMPR1B	7.92038	12.3683	4.90623	1.01249	1.11648	1.77586	2.37008	bone morphogenetic protein receptor, type IB
230000_at	RNF213	1.29749	1.56928	1.93472	1.56076	1.59329	1.41218	1.50356	ring finger protein 213
230003_at		4.2302	4.18218	3.39137	1.64449	2.034	2.05241	1.77302
230029_x_at	UBR3	2.59198	2.55411	2.41477	1.50797	1.61122	1.7221	1.16986	ubiquitin protein ligase E3 component n-recognin 3 (putative)
230044_at	NPB	1.70148	1.49173	1.47663	1.11247	1.45799	1.29585	1.95383	Neuropeptide B
230055_at	KHDC1	1.53278	1.63137	1.65799	1.17211	1.43757	2.23589	1.0338	KH homology domain containing 1
230082_at	LOC100133660	2.75367	2.91396	1.18177	1.13516	1.48136	1.24457	2.18542	hypothetical LOC100133660
230085_at		1.54049	1.44893	2.11086	1.67804	1.00527	1.07203	1.02191
230087_at	PRIMA1	2.77557	3.27003	2.1609	1.12513	1.05827	5.2957	1.09732	proline rich membrane anchor 1
230091_at		3.15078	3.08153	2.6386	1.33895	1.33707	1.75441	1.30844
230178_s_at		2.6142	2.16009	6.92696	1.00573	1.21148	1.57281	1.42464
230187_s_at		1.67259	1.58443	1.6858	2.43358	3.05679	11.6506	1.17627
230306_at	VPS26B	1.43701	1.42143	1.69301	1.00581	1.1799	1.0407	2.35426	vacuolar protein sorting 26 homolog B (S. pombe)
230318_at	SERPINA1	1.40113	1.65122	1.44421	1.15872	1.94901	1.8522	1.09007	serpin peptidase inhibitor, clade A (alpha-1 antiproteinase, antitrypsin), member 1
230349_at	XKRX	1.3676	1.446	1.91692	1.86213	1.49757	1.46828	1.03358	XK, Kell blood group complex subunit-related, X-linked
230350_at		1.96092	1.98382	1.96374	1.60833	1.19406	1.37063	1.55388
230376_at	GTF2A2	1.82516	1.82984	1.44599	1.03566	1.22727	1.50679	1.23196	general transcription factor IIA, 2, 12kDa
230454_at	ICA1L	1.64938	1.84383	1.25414	1.056	1.22049	1.76821	1.46543	islet cell autoantigen 1,69kDa-like
230496_at	FAM123A	1.71784	1.91008	1.87382	1.06867	1.37482	1.20914	5.11337	family with sequence similarity 123A
230518_at	MPZL2	2.40037	2.71695	2.45779	1.27509	1.09523	1.31781	1.57089	myelin protein zero-like 2
230538_at	SHC4	4.57761	4.71479	3.23869	1.52317	2.27126	2.94917	2.07265	SHC (Src homology 2 domain containing) family, member 4
230543_at		2.16132	2.29302	1.93294	2.27433	1.67496	1.05392	1.22751
230630_at	AK3L1	1.92251	1.82826	2.29191	1.43017	1.10104	1.35079	1.65541	Adenylate kinase 3-like 1
230643_at	WNT9A	1.54988	1.35294	1.21019	1.89025	1.28232	1.48669	1.22214	wingless-type MMTV integration site family, member 9A
230687_at	SLC13A3	1.60692	1.62248	1.66132	1.46946	2.92224	8.2907	1.23205	solute carrier family 13 (sodium-dependent dicarboxylate transporter), member 3
230697_at	BBS5	1.73176	1.51751	1.39509	1.29879	1.03985	2.32338	1.32832	Bardet-Biedl syndrome 5
230734_x_at		1.91556	1.69703	2.06684	1.01027	1.24745	1.72216	1.72121
230739_at	C18orf19	1.66186	1.66197	1.90835	1.02015	1.38872	2.28001	1.74481	chromosome 18 open reading frame 19
230748_at	SLC16A6	1.81441	1.55051	1.29727	1.99261	1.01949	1.11677	1.07141	solute carrier family 16, member 6 (monocarboxylic acid transporter 7)
230763_at	SPATA17	3.80032	4.40212	3.51708	1.16226	1.02076	1.9196	1.09935	spermatogenesis associated 17
230836_at	ST8SIA4	9.77656	8.11348	4.00461	1.80753	1.1449	2.96499	3.7459	ST8 alpha-N-acetyl-neuraminide alpha-2,8-sialyltransferase 4
230913_at		1.57565	1.5674	2.25676	1.04286	3.80266	1.7719	4.55874
230964_at	FREM2	1.79805	1.83729	1.34132	2.05725	1.70772	2.54732	1.03392	FRAS1 related extracellular matrix protein 2
231002_s_at	RABEP1	1.61083	1.58603	1.34102	1.10083	1.08223	1.64349	1.06809	Rabaptin, RAB GTPase binding effector protein 1
231017_at	STK11	1.80396	1.84819	1.95789	1.22637	1.22163	1.32798	2.09398	serine/threonine kinase 11
231094_s_at	MTHFD1L	1.64902	1.7491	1.57261	1.12884	1.04119	1.51057	2.24448	methylenetetrahydrofolate dehydrogenase (NADP+ dependent) 1-like
231098_at		1.00809	1.13731	4.19271	1.14186	2.49804	1.04553	2.41206
231118_at	ANKRD35	1.6067	1.4938	1.68271	2.31655	1.43867	3.04575	1.06844	ankyrin repeat domain 35
231131_at	FAM133A	2.813	9.13426	1.65398	1.08895	11.2542	1.11075	4.19803	family with sequence similarity 133, member A
231150_at		1.73215	1.3952	1.28127	2.73908	2.76307	36.2846	8.64812
231516_at		1.70184	1.85653	1.74712	1.20068	1.51931	4.32173	1.14737
231738_at	PCDHB7	2.24512	2.96991	2.01036	1.35745	1.01011	1.51919	1.72377	protocadherin beta 7
231766_s_at	COL12A1	45.8371	36.9117	20.6702	1.13835	1.69576	1.70952	1.0092	collagen, type XII, alpha 1
231784_s_at	WDSOF1	2.14713	2.10067	1.8077	1.1332	1.0994	1.58238	1.05503	WD repeats and SOF1 domain containing
231815_at	PHF12	1.33753	1.57898	1.57879	1.49591	1.36761	1.68606	1.46749	PHD finger protein 12
231823_s_at	SH3PXD2B	1.60891	1.75104	1.29598	1.84277	1.33616	1.72735	1.05406	SH3 and PX domains 2B
231832_at	GALNT4	5.0636	5.38032	2.6547	1.04712	1.76802	1.21789	1.5471	UDP-N-acetyl-alpha-D-galactosamine:polypeptide N-acetylgalactosaminyltransferase 4 (GalNAc-T4)
231863_at	ING3	3.51154	3.47261	3.06492	1.10889	1.07083	2.21425	1.08635	inhibitor of growth family, member 3
231871_at	GPR180	2.49215	1.82427	1.74493	1.9099	1.36989	1.05223	1.22719	G protein-coupled receptor 180
231882_at	FLJ39632 /// LOC100131139	1.21136	1.16752	1.65186	1.9269	1.25069	1.69887	1.35045	hypothetical LOC642477 /// similar to double homeobox A
231926_at	EPS15L1	1.50258	1.48285	1.44863	1.76101	1.43249	1.30127	1.34029	epidermal growth factor receptor pathway substrate 15-like 1
231957_s_at	DPP9	1.3122	1.23403	1.67702	1.24447	1.1026	1.041	1.58956	dipeptidyl-peptidase 9
231964_at		1.16604	1.26645	1.59126	1.40634	1.9275	1.0006	2.36066
231990_at	USP15	1.85085	1.54923	1.17659	1.20211	1.86624	1.37968	1.1249	ubiquitin specific peptidase 15
232051_at	CCDC102A	2.41173	2.28568	1.88999	1.06773	1.59329	1.46727	1.87652	coiled-coil domain containing 102A
232078_at	PVRL2	1.18838	1.34589	1.76935	1.7311	1.47176	1.02169	1.26104	poliovirus receptor-related 2 (herpesvirus entry mediator B)
232079_s_at	PVRL2	1.12281	1.17526	1.68479	1.82521	1.43221	1.0093	1.16141	poliovirus receptor-related 2 (herpesvirus entry mediator B)
232099_at	PCDHB16	2.94425	2.19183	2.33331	1.26742	1.31855	2.1152	2.00412	protocadherin beta 16
232103_at	BPNT1	2.55744	2.43228	1.93364	1.28928	1.18917	2.45181	2.48553	3'(2'), 5'-bisphosphate nucleotidase 1
232120_at		1.66374	1.35118	1.46883	1.19614	1.64815	1.42974	1.33812
232184_at	ALS2	4.03831	3.58895	2.9992	1.02227	1.0825	4.40965	1.68801	amyotrophic lateral sclerosis 2 (juvenile)
232195_at	GPR158	3.92689	3.86542	3.86688	1.88557	1.22591	1.2865	1.01811	G protein-coupled receptor 158
232202_at		3.30306	3.78359	1.03192	3.03016	1.16008	1.65144	1.24406
232231_at	RUNX2	3.69578	3.39584	2.15416	1.80356	1.2822	2.24445	1.018	runt-related transcription factor 2
232270_at	C9orf3	1.49093	1.5469	1.60262	1.49965	1.01105	1.39199	1.50023	Chromosome 9 open reading frame 3
232323_s_at	TTC17	1.51283	1.59912	2.01377	1.06877	1.20368	1.0404	1.63071	tetratricopeptide repeat domain 17
232331_at		2.59362	2.44046	3.88063	1.23219	1.73036	1.74393	1.63811
232392_at	SFRS3	1.87613	1.73307	2.16587	1.02966	1.24384	2.40304	1.2681	Splicing factor, arginine/serine-rich 3
232636_at	SLITRK4	1.26227	1.31575	3.28707	1.14234	1.07458	11.6286	1.69558	SLIT and NTRK-like family, member 4
232675_s_at	UCKL1	1.85196	1.9012	2.06689	1.08612	1.04904	1.88175	1.20126	uridine-cytidine kinase 1-like 1
232709_at		1.68423	1.59248	1.8632	1.05998	1.1039	1.55251	1.75217
232752_at		7.03837	7.32798	9.12278	1.23288	1.2573	1.40413	1.5356
232864_s_at	AFF4	2.69353	2.75613	1.49697	1.29555	1.18331	1.51017	1.21808	AF4/FMR2 family, member 4
232914_s_at	SYTL2	3.02129	3.07394	2.55086	1.09945	1.15669	2.98954	1.37464	synaptotagmin-like 2
232959_at		2.12918	1.92862	1.94399	1.33743	1.07804	4.66472	2.64991
233021_at		1.71581	1.6246	1.85249	1.06385	1.54954	1.00178	2.52376
233329_s_at	KRCC1	2.82144	2.75682	2.68511	1.86765	1.38621	5.65264	1.4018	lysine-rich coiled-coil 1
233337_s_at	LOC652900 /// SEZ6L2	1.47555	1.60054	1.84902	1.51125	1.92019	1.43493	1.5291	similar to seizure related 6 homolog (mouse)-like 2 isoform 1 /// seizure related 6 homolog (mouse)-like 2
233571_x_at	C20orf149	1.31954	1.24578	1.55583	1.43236	1.41897	1.64997	1.32991	chromosome 20 open reading frame 149
233576_at	HMGCLL1	2.74069	2.43126	1.17681	10.2877	1.1788	2.31983	5.93361	3-hydroxymethyl-3-methylglutaryl-Coenzyme A lyase-like 1
233898_s_at	FGFR1OP2	1.88534	1.75264	2.03578	1.04055	1.15273	1.47828	1.50808	FGFR1 oncogene partner 2
233924_s_at	EXOC6	1.49138	1.79646	1.76636	1.14261	1.11723	2.36642	1.80318	exocyst complex component 6
234015_at		1.54135	1.51763	1.59995	2.62685	1.03915	3.58534	1.79149
234254_at	RPL7AP59	1.59975	1.59374	2.00766	1.18951	1.26841	4.41352	1.05102	ribosomal protein L7a pseudogene 59
234299_s_at	NIN	2.33771	2.60248	2.10192	1.22024	1.25964	2.16616	2.06434	ninein (GSK3B interacting protein)
234304_s_at	IPO11	1.82325	1.57924	2.14554	1.81256	1.69127	2.19835	1.43117	importin 11
234307_s_at	KIF26A	2.45474	2.18597	1.72926	3.45816	1.26911	1.94996	1.38836	kinesin family member 26A
234344_at	RAP2C	1.93621	1.87543	1.78327	1.1267	1.11946	3.65268	2.8591	RAP2C, member of RAS oncogene family
234863_x_at	FBXO5	1.38193	1.52917	1.69858	1.03205	1.16844	1.23916	1.64779	F-box protein 5
234974_at	GALM	1.74514	1.82413	1.86503	1.20559	1.0952	1.53988	1.4549	galactose mutarotase (aldose 1-epimerase)
234982_at	UBR3	1.71626	1.59331	1.35568	1.54378	1.24271	1.69727	1.22657	ubiquitin protein ligase E3 component n-recognin 3 (putative)
[truncated: 217 more rows]
