# Supplementary material for: JMJD6 is a driver of cellular proliferation and motility and a marker of poor prognosis in breast cancer
Source: Breast Cancer Res. 2012 May 23;14(3):R85. doi: 10.1186/bcr3200 (PMC3446348; doi:10.1186/bcr3200)
Supplement: Additional file 10 — Table S4. JMJD6 and gene function. Top ten functions enriched in JMJD6-induced and JMJD6-repressed gene sets by IPA functional analysis and the list of genes in each function. [file bcr3200-S10.XLSX]

## Sheet: Sheet1
Category	p-value	No. of Genes	Molecules
JMJD6- Induced Gene Set
Cell Cycle	6.96E-06-4.62E-02	41	KIF23	DEK	THAP5	BTG3	NUF2	GPSM2	EIF4E	RFFL	HAUS5	PIM1	EZH2	RAD17	MPHOSPH9	JARID2	TOP2A	ERRFI1	MCPH1	CHUK	HIPK2	ECT2	HAUS2	POT1	DBF4	PPARG	CCNE2	EWSR1	CENPV	NRAS	RACGAP1	XBP1	PAXIP1	ANLN	MDM2	CYP1B1	CUL2	CDC14B	RAD18	FBXO5	NRIP1	PIP4K2A	EIF2AK3
DNA Replication, Recombination, and Repair	6.96E-06-4.76E-02	34	DEK	SHPRH	UBE2V2	CBX3	NUF2	GPSM2	EIF4E	GATAD2A	HAUS5	PIM1	RAD17	TOP2A	MCPH1	C9orf80	HIPK2	BRIP1	ECT2	HAUS2	POT1	DBF4	CCNE2	EWSR1	NRAS	CENPV	DCK	PAXIP1	MDM2	PRMT6	RAD18	FBXO5	RAD51AP1	N4BP2	ENTPD7	HMGB2
RNA Post-Transcriptional Modification	1.22E-04-4.51E-02	14	PAPOLA	SRSF9	HNRPDL	RBM3	SIP1	LOC100505793/SRSF10	EIF4E	SNRPN	HNRNPA1	NUDT21	RBMS1	MBNL1	RSRC1	IREB2
Cellular Assembly and Organization	2.76E-04-4.76E-02	29	RAB3IP	KIF23	NUF2	GPSM2	EIF4E	CEP170	HAUS5	PIM1	TOP2A	C9orf80	ECT2	CAV2	HIPK2	POT1	HAUS2	GOLPH3	PPARG	CENPV	MTSS1	XBP1	ANLN	MDM2	CLASP2	ALS2	SYBU	MYO5A	FBXO5	C11orf73	EIF2AK3
Cellular Development	1.13E-03-4.9E-02	19	PPARG	EWSR1	NRAS	XBP1	MDM2	MAP4K4	IFRD1	PIM1	EZH2	CDC14B	FBXO5	OSMR	CHUK	ECT2	HIPK2	POT1	CYP51A1	GOLPH3	NCKAP1
Gene Expression	1.13E-03-4.51E-02	16	PPARG	EWSR1	MDM2	EIF4E	XIAP	IFRD1	HNRNPA1	PIM1	EZH2	PAIP1	FZD6	CHUK	NRIP1	IREB2	EIF2AK3	HMGB2
Protein Synthesis	1.13E-03-4.91E-02	12	PPARG	NRAS	EWSR1	HBS1L	PIM1	RBM3	PAIP1	OSMR	IREB2	EIF2AK3	EIF4E	XIAP
Skeletal and Muscular System Development and Function	1.13E-03-4.51E-02	10	FLVCR1	PPARG	IFRD1	NRAS	PIM1	RAB23	EZH2	KIAA1715	CHUK	NCKAP1
Cellular Movement	1.19E-03-4.76E-02	12	PPARG	KIF23	CENPV	DCK	PIM1	RACGAP1	EZH2	TOP2A	ANLN	ECT2	S100A2	CYP1B1
Cellular Growth and Proliferation	1.37E-03-4.9E-02	12	PPARG	KIF23	NRAS	PIM1	XBP1	OSMR	MDM2	ANLN	ECT2	HIPK2	EIF4E	GOLPH3
JMJD6- Repressed Gene Set
Gene Expression	1.39E-04-2.79E-02	70	NOLC1	MSX2	SATB2	TGFB1	TSC2	CISH	CHD2	NEO1	PKIA	PHB	ZFHX3	MYO6	SMAD2	CHD3	BCOR	FSTL3	MACF1	EPOR	NUFIP1	BASP1	PAWR	STAT3	IRF1	PHF12	PYGO2	AKAP13	EPN2	ARRB2	BRWD1	HEXIM2	CFLAR	PHF1	TFEB	ZGPAT	BPTF	CUX2	FRAT1	DUSP22	AFF4	2009-09-01	ELL3	GTF2A2	SIX2	TRIM27	FLNA	LDB1	FOXO3
Genetic Disorder	1.73E-04-2.44E-02	48	TUFM	TNNT1	CNNM2	SERPINA3	MRPS30	POLD4	TNXB	ATP2A2	MSX2	TREX1	NEU1	COL5A1	MICB	TGFB1	FLNA	ALDH3A2	LGALS8	CCT5	COL18A1	TIMP2	ALDOC	SMAD2	PEAK1	SLC25A4	RARS2	C10orf2	UROS	GM2A	ACOX1	NUFIP1	ATRX	MLF1IP	IFNGR1	STAT3	IRF1	APOC1	AKAP13	P4HA1	NPC1	TAGLN	TPP1	CD14	ATPAF2	PTPN21	LRP1	IFNAR1	CD151
Metabolic Disease	1.73E-04-2.44E-02	94	CFD	SLC38A10	FAM20C	NEGR1	TLN1	SERPINA3	CCDC88C	ABCG1	NPAS3	ADARB1	TNXB	ATP2A2	SAR1B	SHC4	FAM174B	NEU1	TGFB1	ALDH3A2	SPTLC2	STK10	LGALS8	CHD2	TSC2	PXDN	NEO1	ACAD10	COL27A1	ZFHX3	SPECC1	STXBP1	SLC22A4	EPOR	MACF1	GM2A	UROS	RNF213	C19orf20	IFNGR1	STAT3	GBA2	IRF1	DDR1	ALG9	TTC3	APOC1	AKAP13	NPC1
Cell Death	2.04E-04-2.6E-02	45	ADM	SNX33	QKI	FRAT1	NOLC1	SERPINA3	ABCG1	MFGE8	MSX2	KSR1	TGFB1	FLNA	UBE2V1	FOXO3	LGALS8	TSC2	TGFB2	BID	HTRA2	COL18A1	MICA	PTGER4	ITGB5	TIMP2	PHB	SMAD2	SRR	SLC25A4	EPOR	PAWR	STAT3	NFE2L1	IRF1	NPC1	ARRB2	MAPK14	BIK	CD14	TPP1	MAVS	CFLAR	ING1	LRP1	IFNAR1	EPHX1
Cancer	3.36E-04-2.81E-02	120	AKAP8L	FAM20C	NOLC1	NEGR1	SERPINA3	STK35	TNXB	ADARB1	ATP2A2	NEU1	HOOK3	TSC2	LGALS8	RASA4/RASA4B	PLXNB2	PKIA	ITGB5	WNT5B	TIMP2	ALDOC	ZFHX3	PHB	SCAMP1	SMAD2	PEAK1	GSTM3	NUFIP1	STAT3	IRF1	DDR1	AKAP13	ALCAM	CFLAR	IFNAR1	EPHX1	ADM	EIF4EBP2	ZNF205	MFGE8	AFF4	POLD4	2009-09-01	KSR1	STARD13	COL18A1	PURA	MICA
Cell-To-Cell Signaling and Interaction	3.61E-04-2.83E-02	26	ADM	ITGB1BP1	TLN1	TGFB1	FLNA	FOXO3	TSC2	PRKAR1B	COL18A1	TIMP2	TSTA3	SMAD2	CD276	STXBP1	RAMP1	STAT3	IRF1	DNM1	APOC1	MAPK14	CD14	MAVS	IFNAR1	LRP1	CD151	PRKAR1A
Cellular Function and Maintenance	3.61E-04-2.55E-02	38	IQSEC1	MICALL2	MFGE8	TNXB	STK35	ATP2A2	COL5A1	HOOK3	FLNA	TGFB1	FOXO3	TSC2	TGFB2	COL18A1	ITGB5	MYO6	SCAMP1	SMAD2	STK11	CLTC	STAT3	IRF1	FOLR1	DNM1	APOC1	P4HA1	NPC1	EPN2	ARRB2	MAPK14	PDLIM7	CD14	FNBP1	LRP1	IFNAR1	CD151	INO80B	PRKAR1A
Post-Translational Modification	5.63E-04-2.44E-02	22	TSTA3	ADM	SMAD2	SRR	STAT3	MSX2	GPX3	AKAP13	P4HA1	NPC1	ARRB2	MAPK14	TGFB1	TGFB2	PRKAR1B	BID	POMT1	PPAT	PTGER4	ALDOC	PRKAR1A	P4HA2
Dermatological Diseases and Conditions	5.95E-04-2.44E-02	6	COL5A1	FLNA	TGFB1	TGFB2	TNXB	ATP2A2
Cell Morphology	5.97E-04-2.46E-02	35	ADM	TNNT1	MPRIP	PTPN9	ITGB1BP1	TLN1	SERPINA3	2009-09-01	KSR1	FLNA	TGFB1	LGALS8	TSC2	TGFB2	PURA	COL18A1	PTGER4	ITGB5	PEAK1	ASAP1	S100A13	STK11	BASP1	COL4A3BP	STAT3	HIVEP2	DNM1	AKAP13	ARRB2	MAPK14	TACC2	VPS37B	BTRC	PVRL2	CD151
[truncated: 73 more columns]
