# Supplementary material for: JMJD6 is a driver of cellular proliferation and motility and a marker of poor prognosis in breast cancer
Source: Breast Cancer Res. 2012 May 23;14(3):R85. doi: 10.1186/bcr3200 (PMC3446348; doi:10.1186/bcr3200)
Supplement: Additional file 13 — Table S5. "Proliferation" genes differentially expressed in MDA-MB231. List of genes found in subcategories under the functional annotation for cellular growth and proliferation that were significantly enriched (P < 0.05). The P value is from the Fisher Exact test for the overlap of our dataset and the function. The predicted activation state is stated for significant direction of change (Z score, ≤-2). [file bcr3200-S13.XLS]

## Sheet: IPA_Proliferation_mb231_genes
IPA Analysis: Differentially Expressed Genes in JMJD6 Knock-down in MDA-MB231 that Affect Growth and Proliferation
Functions Annotation	p-Value	Predicted Activation State	Regulation z-score	Molecules	# Molecules
proliferation of cancer cells	0.00381	Decreased	-2.539	BCL2L11,CD44 (includes EG:100330801),CTSB,CTSS,EFNA1,F2R,FGFR1,GAS6,KITLG,MAPK14,NGF,PPP1R13L,PTEN,RHOB,SDC2,STAT3,TAX1BP3,TGFB1 (includes EG:21803),TGFB2,TNFSF10,TP53 (includes EG:22059),TXNIP	22
proliferation of tumor cells	0.0067	Decreased	-2.308	AREG/AREGB,BCL2L11,BMP4,CD151,CD44 (includes EG:100330801),CD47,CTSB,CTSS,CXCR4,EFNA1,F2R,FGFR1,GAS6,KITLG,MAPK14,NGF,PPP1R13L,PTEN,RHOB,SDC2,STAT3,TAX1BP3,TGFB1 (includes EG:21803),TGFB2,TNFSF10,TP53 (includes EG:22059),TSC2,TXNIP	28
proliferation of fibroblast cell lines	0.0102	Decreased	-2.073	ARID5B,BCL2L1,BTG1,BTRC,DICER1,EBNA1BP2,FN1,HIPK2,KSR1,LOX,MAPK14,MAPK8,MDM2,MDM4,NGF,PLAC8,PTEN,RHOB,RIPK1,SOS1,STAT3,TASP1,TGFB1 (includes EG:21803),TGIF1,TOB1,TP53 (includes EG:22059),TSC1,TSC2,TXNIP	29
growth of cells	0.00727		-1.977	ACVR2A,ADIPOR1,AJUBA,AK2,AKTIP,APBB2,AREG/AREGB,ARRB2,ATF2,BAG4,BCCIP,BCL2L1,BCL2L11,BCR,BIN1,BMP4,BMPR2,BRAF,BTG1,BTRC,C9orf86,CABLES1,CASC3,CD14,CD151,CD44 (includes EG:100330801),CD55,CDA,CDKN2AIP,CDKN2D,COL18A1,COL4A2,COL6A1,COL6A2,CSPG4,CST6 (includes EG:1474),CTSB,CTSC,CUL4B,CXADR,CXCR4,CYBA,CYP19A1,DCBLD2,DDR1,DICER1,DKK3,DNAJB2,DSP,EFNA1,EIF2C2,EIF2C4,EIF3F,ENC1,EPAS1,EPHB3,EPHB4,EREG,F2R…	185
proliferation of prostate cancer cells	0.0118		-1.692	EFNA1,F2R,GAS6,PTEN	4
colony formation of breast cancer cell lines	0.00359		-1.108	BCL2L1,CD44 (includes EG:100330801),EPAS1,FOXO3,MDM4,NCOA3,SEL1L,SERPINA1,SFN,TGFB1 (includes EG:21803),TP53 (includes EG:22059)	11
proliferation of embryonic cells	0.000118		-1.095	ARHGAP5,ATF2,BMP4,BRAF,CD44 (includes EG:100330801),CITED2,F2R,FGF4,FGFR1,FOXP1,FOXP2,IL6ST,KITLG,KRT8,KSR1,LRP6,MAPK14,MAPK8,MXI1,NCOA1,NCOA3,PDGFRA,PLXNB2,PTEN,SERPIND1,SHOX2,STAT3,TGFB1 (includes EG:21803),TP53 (includes EG:22059),TSC1,TSC2	31
proliferation of breast cell lines	0.00939		-1.01	CTSB,FGFR1,IGFBP3,ITGA2,LOX,MAPK14,RUNX2,TAZ,TGFB1 (includes EG:21803)	9
growth of B lymphocytes	0.0124		-0.692	BCR,CD14,IL2RB,KITLG,MDM2,MYD88,STAT5B,TGFB1 (includes EG:21803),TP53 (includes EG:22059)	9
proliferation of breast cancer cell lines	0.0129		-0.678	C1QBP,CD151,CD59 (includes EG:25407),CHN2,CST6 (includes EG:1474),CXCR4,FN1,FOXP1,HEXIM1,IGFBP3,ITGB1,KISS1,MAPK14,MAPK8,NCOA1,NCOA3,NGF,PTPRG,RARRES3,RORA,SFN,STAT3,STAT5B,TASP1,TGFB1 (includes EG:21803),TNFSF10,TP53 (includes EG:22059)	27
growth of thyroid tumor cell lines	0.000266		-0.647	IL6ST,KISS1,MDM2,MDM4,PTEN,TP53 (includes EG:22059)	6
proliferation of PASMC cells	0.0118		-0.232	BMP4,BMPR2,FHL1 (includes EG:14199),TGFB1 (includes EG:21803)	4
proliferation of erythroid cells	0.0057		-0.008	BCR,HIPK2,KITLG,MAPK14	4
proliferation of muscle cell lines	0.0123		0.073	FGF4,FGFR1,JAK1,PLEKHO1,PTPRA,RUNX2,STAT3,TGFB1 (includes EG:21803)	8
proliferation of ovarian cancer cell lines	0.00761		0.106	ACVR2A,BMPR2,COL18A1,CXCR4,PDGFRA,TASP1,TGFB1 (includes EG:21803),TNFSF10	8
proliferation of mesenchymal cells	0.00539		0.181	ARHGAP5,BMP4,CD44 (includes EG:100330801),FGF4,FGFR1,FOXP1,FOXP2,LRP6,SERPIND1,SHOX2	10
proliferation of leukocyte cell lines	0.00756		0.426	BCR,C10orf54,CD44 (includes EG:100330801),CDKN2D,F2R,FGFR1,FN1,HSPG2,IL13RA1,IL2RB,IL6ST,ITGB1,KITLG,LIFR,MMP11,PDGFRA,PLCE1,PTGER4,SDC2,STAT5B	20
proliferation of connective tissue cells	0.00989		0.487	ACVR2A,BMP4,CASC3,CD44 (includes EG:100330801),CITED2,DICER1,EREG,F2R,FGF4,FN1,GAS6,GGT1,GJA1,HSPA1A/HSPA1B,IGFBP3,IL6ST,ILK,ITGB1,KITLG,KSR1,LGALS3,LOX,MAPK14,MAPK8,MCF2,MDM2,MDM4,PDE5A,PDGFC,PDGFRA,PGF,PIK3C3,PTEN,PTPRF,RECK,RHOB,RUNX2,SGPL1,STAT3,TGFB1 (includes EG:21803),TGFB2,TGIF1,TNFSF10,TP53 (includes EG:22059),TSC2,TXNIP	46
growth of colon cancer cell lines	0.00729		0.599	AREG/AREGB,BCL2L1,BCL2L11,BMP4,BRAF,C9orf86,COL18A1,ENC1,EREG,HIPK2,MUC1,PTEN,SDC2,SFN,STAT3,TGFB1 (includes EG:21803),TP53 (includes EG:22059)	17
proliferation of fibroblast-like synoviocytes	0.00346		0.695	CASC3,CD44 (includes EG:100330801),FN1,TGFB1 (includes EG:21803),TNFSF10	5
arrest in growth of endothelial cells	0.0019			FOXO3,TGFB1 (includes EG:21803),TP53 (includes EG:22059)	3
colony formation of mast cells	0.00446			KITLG,MITF,NGF	3
arrest in growth of pancreatic cancer cell lines	0.00634			TGFB1 (includes EG:21803),TP53 (includes EG:22059)	2
induction of embryonic cells	0.00634			BMP4,TGFB1 (includes EG:21803)	2
proliferation of labyrinthine trophoblast cells	0.00634			NCOA1,NCOA3	2
arrest in growth of pheochromocytoma cell lines	0.0084			NGF,PTEN,STAT3	3
growth of ovarian cancer cells	0.0084			EIF3F,PPP2CA,TGFB1 (includes EG:21803)	3
proliferation of trophoblast cells	0.0118			F2R,FGF4,NCOA1,NCOA3	4
